# Supplementary material for: Longitudinal omics study of transcriptional dynamics in Lactobacillus crispatus
Source: PLoS One. 2026 Jul 30;21(7):e0354930. doi: 10.1371/journal.pone.0354930 (PMC13422826; doi:10.1371/journal.pone.0354930)
Supplement: S1 Table — (XLSX) [file pone.0354930.s001.xlsx]

## Sheet: overview_anno
Gene ID	Length	Domain	Kingdom	Phylum	Class	Order	Family	Genus	Species	COG_ID	COG_Description	COG_Function	COG_Function_Description	COG_Category	GO(Level1)	GO(Level2)	GO_ID(Level2)	GO(Level3)	GO_ID(Level3)	GO(Level4)	GO_ID(Level4)	KO_ID	KO_description	KEGG_gene	KEGG_name	KEGG_Pathway	Pathway_chinese_name	KEGG_Path_description	KEGG_Enzyme	KEGG_En_description	KEGG_Module	KEGG_Mo_description	KEGG_Level1	KEGG_Level2	CAZY_Family	CAZY_Class	CAZY_Cl_description	CAZY_Fa_description	ARO_Accession	ARO_name	ARO_description	CARD_Short_Name	Drug_class	Antibiotic_class	Resistance_Mechanism	BacMet_Accession	BacMet_ID	BacMet_name	Compound(short_name)
A_0409_2_k97_10_2	810	d__Bacteria	k__unclassified_d__Bacteria	p__Bacillota	c__Bacilli	o__Lactobacillales	f__Lactobacillaceae	g__Lactobacillus	s__Lactobacillus_crispatus	COG0596	2-succinyl-6-hydroxy-2,4-cyclohexadiene-1-carboxylate synthase MenH and related esterases, alpha/beta hydrolase fold	H;R	Coenzyme transport and metabolism;General function prediction only	METABOLISM;POORLY CHARACTERIZED	molecular_function;molecular_function	catalytic activity;catalytic activity	GO:0003824;GO:0003824	catalytic activity, acting on a protein;hydrolase activity	GO:0140096;GO:0016787	peptidase activity;peptidase activity	GO:0008233;GO:0008233	-	-	-	-	-	-	-	-	-	-	-	-	-	-	-	-	-	-	-	-	-	-	-	-	-	-	-	-
A_0409_2_k97_100_1	705	d__Bacteria	k__unclassified_d__Bacteria	p__Actinomycetota	c__Actinomycetes	o__Bifidobacteriales	f__Bifidobacteriaceae	g__Gardnerella	s__Gardnerella_vaginalis	COG1564	Thiamine pyrophosphokinase	H	Coenzyme transport and metabolism	METABOLISM	molecular_function;molecular_function;molecular_function;molecular_function;molecular_function;molecular_function;molecular_function;molecular_function;molecular_function;molecular_function;molecular_function;molecular_function;biological_process;biological_process;biological_process;biological_process;biological_process;biological_process;biological_process;biological_process;biological_process;…	binding;binding;binding;binding;binding;binding;binding;binding;binding;binding;binding;catalytic activity;metabolic process;metabolic process;metabolic process;metabolic process;metabolic process;metabolic process;metabolic process;metabolic process;metabolic process;metabolic process;metabolic process;metabolic process;metabolic process;metabolic process;metabolic process;metabolic process;meta…	GO:0005488;GO:0005488;GO:0005488;GO:0005488;GO:0005488;GO:0005488;GO:0005488;GO:0005488;GO:0005488;GO:0005488;GO:0005488;GO:0003824;GO:0008152;GO:0008152;GO:0008152;GO:0008152;GO:0008152;GO:0008152;GO:0008152;GO:0008152;GO:0008152;GO:0008152;GO:0008152;GO:0008152;GO:0008152;GO:0008152;GO:0008152;GO:0008152;GO:0008152;GO:0008152;GO:0008152;GO:0009987;GO:0009987;GO:0009987;GO:0009987;GO:0009987;GO:…	heterocyclic compound binding;heterocyclic compound binding;carbohydrate derivative binding;sulfur compound binding;ion binding;ion binding;organic cyclic compound binding;organic cyclic compound binding;small molecule binding;small molecule binding;small molecule binding;transferase activity;nitrogen compound metabolic process;nitrogen compound metabolic process;cellular metabolic process;cellul…	GO:1901363;GO:1901363;GO:0097367;GO:1901681;GO:0043167;GO:0043167;GO:0097159;GO:0097159;GO:0036094;GO:0036094;GO:0036094;GO:0016740;GO:0006807;GO:0006807;GO:0044237;GO:0044237;GO:0044237;GO:0044237;GO:0044237;GO:0044237;GO:0009058;GO:0009058;GO:0009058;GO:0044281;GO:0044281;GO:0044281;GO:0071704;GO:0071704;GO:0071704;GO:0071704;GO:0071704;GO:0044237;GO:0044237;GO:0044237;GO:0044237;GO:0044237;GO:…	nucleoside phosphate binding;thiamine binding;ribonucleotide binding;thiamine binding;cation binding;anion binding;nucleoside phosphate binding;thiamine binding;alcohol binding;vitamin binding;nucleotide binding;transferase activity, transferring phosphorus-containing groups;organonitrogen compound metabolic process;cellular nitrogen compound metabolic process;heterocycle metabolic process;cellul…	GO:1901265;GO:0030975;GO:0032553;GO:0030975;GO:0043169;GO:0043168;GO:1901265;GO:0030975;GO:0043178;GO:0019842;GO:0000166;GO:0016772;GO:1901564;GO:0034641;GO:0046483;GO:0034641;GO:0006790;GO:0006793;GO:0044249;GO:0006725;GO:0044249;GO:0044283;GO:1901576;GO:0006766;GO:0044283;GO:0006066;GO:0019637;GO:1901615;GO:1901564;GO:1901360;GO:1901576;GO:0046483;GO:0034641;GO:0006790;GO:0006793;GO:0044249;GO:…	K00949	thiamine pyrophosphokinase [EC:2.7.6.2]	gvg:HMPREF0421_21167	thiN	ko01240;ko01100;ko00730	辅助因子的生物合成;代谢途径;硫胺素代谢	Biosynthesis of cofactors;Metabolic pathways;Thiamine metabolism	2.7.6.2	Transferases;Transferring phosphorus-containing groups;Diphosphotransferases;ATP:thiamine diphosphotransferase	M00898;M00897	Thiamine biosynthesis, pyridoxal-5P => TMP/thiamine/TPP;Thiamine biosynthesis, plants, AIR (+ NAD+) => TMP/thiamine/TPP	Metabolism;Metabolism;Metabolism	Global and overview maps;Global and overview maps;Metabolism of cofactors and vitamins	-	-	-	-	-	-	-	-	-	-	-	-	-	-	-
A_0409_2_k97_1001_1	834	d__Bacteria	k__unclassified_d__Bacteria	p__Bacillota	c__Bacilli	o__Lactobacillales	f__Lactobacillaceae	g__Lactobacillus	s__Lactobacillus_crispatus	-	-	-	-	-	-	-	-	-	-	-	-	-	-	-	-	-	-	-	-	-	-	-	-	-	-	-	-	-	-	-	-	-	-	-	-	-	-	-	-
A_0409_2_k97_1002_2	837	d__Bacteria	k__unclassified_d__Bacteria	p__Bacillota	c__Bacilli	o__Lactobacillales	f__Lactobacillaceae	g__Lactobacillus	s__Lactobacillus_sp.	COG3716	Phosphotransferase system, mannose/fructose/N-acetylgalactosamine-specific IID component	G	Carbohydrate transport and metabolism	METABOLISM	cellular_component;biological_process;biological_process;biological_process	cellular anatomical entity;cellular process;cellular process;localization	GO:0110165;GO:0009987;GO:0009987;GO:0051179	membrane;transmembrane transport;transmembrane transport;establishment of localization	GO:0016020;GO:0055085;GO:0055085;GO:0051234	plasma membrane;carbohydrate transmembrane transport;import across plasma membrane;transport	GO:0005886;GO:0034219;GO:0098739;GO:0006810	K17467	D-glucosaminate PTS system EIID component	ecan:CWI88_18795	dgaD	ko02060;ko01120;ko00030	磷酸转移酶系统;不同环境中的微生物代谢;磷酸戊糖途径	Phosphotransferase system (PTS);Microbial metabolism in diverse environments;Pentose phosphate pathway	-	-	-	-	Environmental Information Processing;Metabolism;Metabolism	Membrane transport;Global and overview maps;Carbohydrate metabolism	-	-	-	-	-	-	-	-	-	-	-	-	-	-	-
A_0409_2_k97_1002_3	852	d__Bacteria	k__unclassified_d__Bacteria	p__Bacillota	c__Bacilli	o__Lactobacillales	f__Lactobacillaceae	g__Lactobacillus	s__Lactobacillus_jensenii	COG3715	Phosphotransferase system, mannose/fructose/N-acetylgalactosamine-specific IIC component	G	Carbohydrate transport and metabolism	METABOLISM	cellular_component;biological_process;biological_process;biological_process	cellular anatomical entity;cellular process;cellular process;localization	GO:0110165;GO:0009987;GO:0009987;GO:0051179	membrane;transmembrane transport;transmembrane transport;establishment of localization	GO:0016020;GO:0055085;GO:0055085;GO:0051234	plasma membrane;carbohydrate transmembrane transport;import across plasma membrane;transport	GO:0005886;GO:0034219;GO:0098739;GO:0006810	K02795	mannose PTS system EIIC component	lje:BUE77_00345	manY	ko00051;ko00520;ko01100;ko02060	果糖和甘露糖代谢;氨基糖和核苷酸糖代谢;代谢途径;磷酸转移酶系统	Fructose and mannose metabolism;Amino sugar and nucleotide sugar metabolism;Metabolic pathways;Phosphotransferase system (PTS)	-	-	-	-	Metabolism;Metabolism;Metabolism;Environmental Information Processing	Carbohydrate metabolism;Carbohydrate metabolism;Global and overview maps;Membrane transport	-	-	-	-	-	-	-	-	-	-	-	-	-	-	-
A_0409_2_k97_1002_4	504	d__Bacteria	k__unclassified_d__Bacteria	p__Bacillota	c__Bacilli	o__Lactobacillales	f__Lactobacillaceae	g__Lactobacillus	s__Lactobacillus_jensenii	COG3444	Phosphotransferase system, mannose/fructose/N-acetylgalactosamine-specific component IIB	G	Carbohydrate transport and metabolism	METABOLISM	molecular_function;molecular_function;molecular_function;biological_process;biological_process;biological_process;biological_process;biological_process	transporter activity;transporter activity;catalytic activity;metabolic process;cellular process;cellular process;cellular process;localization	GO:0005215;GO:0005215;GO:0003824;GO:0008152;GO:0009987;GO:0009987;GO:0009987;GO:0051179	transmembrane transporter activity;transmembrane transporter activity;transferase activity;cellular metabolic process;cellular metabolic process;transmembrane transport;transmembrane transport;establishment of localization	GO:0022857;GO:0022857;GO:0016740;GO:0044237;GO:0044237;GO:0055085;GO:0055085;GO:0051234	carbohydrate transmembrane transporter activity;active transmembrane transporter activity;transferase activity, transferring phosphorus-containing groups;phosphorus metabolic process;phosphorus metabolic process;carbohydrate transmembrane transport;import across plasma membrane;transport	GO:0015144;GO:0022804;GO:0016772;GO:0006793;GO:0006793;GO:0034219;GO:0098739;GO:0006810	K17465	D-glucosaminate PTS system EIIB component [EC:2.7.1.203]	gfe:Gferi_12420	dgaB	ko02060;ko00030;ko01120	磷酸转移酶系统;磷酸戊糖途径;不同环境中的微生物代谢	Phosphotransferase system (PTS);Pentose phosphate pathway;Microbial metabolism in diverse environments	2.7.1.203	Transferases;Transferring phosphorus-containing groups;Phosphotransferases with an alcohol group as acceptor;protein-Npi-phospho-L-histidine:2-amino-2-deoxy-D-gluconate Npi-phosphotransferase	-	-	Environmental Information Processing;Metabolism;Metabolism	Membrane transport;Carbohydrate metabolism;Global and overview maps	-	-	-	-	-	-	-	-	-	-	-	-	-	-	-
A_0409_2_k97_1003_1	1152	d__Bacteria	k__unclassified_d__Bacteria	p__Bacillota	c__Bacilli	o__Lactobacillales	f__Lactobacillaceae	g__Lactobacillus	s__Lactobacillus_crispatus	-	-	-	-	-	-	-	-	-	-	-	-	K01447	N-acetylmuramoyl-L-alanine amidase [EC:3.5.1.28]	ldb:Ldb0225	xlyAB	-	-	-	3.5.1.28	Hydrolases;Acting on carbon-nitrogen bonds, other than peptide bonds;In linear amides;peptidoglycan amidohydrolase	-	-	-	-	-	-	-	-	-	-	-	-	-	-	-	-	-	-	-
A_0409_2_k97_1008_2	333	d__Bacteria	k__unclassified_d__Bacteria	p__Bacillota	c__Bacilli	o__Lactobacillales	f__Lactobacillaceae	g__Lactobacillus	s__Lactobacillus_crispatus	COG1609	DNA-binding transcriptional regulator, LacI/PurR family	K	Transcription	INFORMATION STORAGE AND PROCESSING	molecular_function;molecular_function;biological_process;biological_process	binding;binding;biological regulation;biological regulation	GO:0005488;GO:0005488;GO:0065007;GO:0065007	heterocyclic compound binding;organic cyclic compound binding;regulation of biological process;regulation of biological process	GO:1901363;GO:0097159;GO:0050789;GO:0050789	nucleic acid binding;nucleic acid binding;regulation of metabolic process;regulation of cellular process	GO:0003676;GO:0003676;GO:0019222;GO:0050794	K03484	LacI family transcriptional regulator, sucrose operon repressor	lcr:LCRIS_01408	scrR	-	-	-	-	-	-	-	-	-	-	-	-	-	-	-	-	-	-	-	-	-	-	-	-
A_0409_2_k97_1008_3	354	d__Bacteria	k__unclassified_d__Bacteria	p__Bacillota	c__Bacilli	o__Lactobacillales	f__Lactobacillaceae	g__Lactobacillus	s__Lactobacillus_crispatus	COG1609	DNA-binding transcriptional regulator, LacI/PurR family	K	Transcription	INFORMATION STORAGE AND PROCESSING	-	-	-	-	-	-	-	K03484	LacI family transcriptional regulator, sucrose operon repressor	lcr:LCRIS_01408	scrR	-	-	-	-	-	-	-	-	-	-	-	-	-	-	-	-	-	-	-	-	-	-	-	-
A_0409_2_k97_1008_4	3756	d__Bacteria	k__unclassified_d__Bacteria	p__Bacillota	c__Bacilli	o__Lactobacillales	f__Lactobacillaceae	g__Lactobacillus	s__Lactobacillus_crispatus	COG1523	Pullulanase/glycogen debranching enzyme	G	Carbohydrate transport and metabolism	METABOLISM	-	-	-	-	-	-	-	K01200	pullulanase [EC:3.2.1.41]	lay:LAB52_02440	pulA	ko00500;ko01110;ko01100	淀粉和蔗糖代谢;次级代谢产物的生物合成;代谢途径	Starch and sucrose metabolism;Biosynthesis of secondary metabolites;Metabolic pathways	3.2.1.41	Hydrolases;Glycosylases;Glycosidases, i.e. enzymes that hydrolyse O- and S-glycosyl compounds;pullulan 6-alpha-glucanohydrolase	M00855	Glycogen degradation, glycogen => glucose-6P	Metabolism;Metabolism;Metabolism	Carbohydrate metabolism;Global and overview maps;Global and overview maps	-	-	-	-	-	-	-	-	-	-	-	-	-	-	-
A_0409_2_k97_1009_1	270	d__Bacteria	k__unclassified_d__Bacteria	p__Actinomycetota	c__Actinomycetes	o__Bifidobacteriales	f__Bifidobacteriaceae	g__Gardnerella	s__Gardnerella_vaginalis	COG0184	Ribosomal protein S15P/S13E	J	Translation, ribosomal structure and biogenesis	INFORMATION STORAGE AND PROCESSING	molecular_function;molecular_function;cellular_component;cellular_component;biological_process;biological_process;biological_process;biological_process;biological_process;biological_process;biological_process;biological_process;biological_process;biological_process;biological_process;biological_process;biological_process	binding;binding;cellular anatomical entity;cellular anatomical entity;metabolic process;metabolic process;metabolic process;metabolic process;metabolic process;metabolic process;metabolic process;metabolic process;metabolic process;metabolic process;metabolic process;cellular process;cellular process	GO:0005488;GO:0005488;GO:0110165;GO:0110165;GO:0008152;GO:0008152;GO:0008152;GO:0008152;GO:0008152;GO:0008152;GO:0008152;GO:0008152;GO:0008152;GO:0008152;GO:0008152;GO:0009987;GO:0009987	heterocyclic compound binding;organic cyclic compound binding;organelle;organelle;nitrogen compound metabolic process;nitrogen compound metabolic process;nitrogen compound metabolic process;cellular metabolic process;cellular metabolic process;biosynthetic process;biosynthetic process;primary metabolic process;organic substance metabolic process;organic substance metabolic process;organic substan…	GO:1901363;GO:0097159;GO:0043226;GO:0043226;GO:0006807;GO:0006807;GO:0006807;GO:0044237;GO:0044237;GO:0009058;GO:0009058;GO:0044238;GO:0071704;GO:0071704;GO:0071704;GO:0044237;GO:0044237	nucleic acid binding;nucleic acid binding;intracellular organelle;non-membrane-bounded organelle;organonitrogen compound metabolic process;cellular nitrogen compound metabolic process;amide metabolic process;cellular nitrogen compound metabolic process;cellular biosynthetic process;cellular biosynthetic process;organic substance biosynthetic process;protein metabolic process;organonitrogen compou…	GO:0003676;GO:0003676;GO:0043229;GO:0043228;GO:1901564;GO:0034641;GO:0043603;GO:0034641;GO:0044249;GO:0044249;GO:1901576;GO:0019538;GO:1901564;GO:0043170;GO:1901576;GO:0034641;GO:0044249	K02956	small subunit ribosomal protein S15	gvg:HMPREF0421_20334	rpsO	ko03010	核糖体	Ribosome	-	-	-	-	Genetic Information Processing	Translation	-	-	-	-	-	-	-	-	-	-	-	-	-	-	-
A_0409_2_k97_101_1	522	d__Bacteria	k__unclassified_d__Bacteria	p__Bacteroidota	c__Bacteroidia	o__Bacteroidales	f__Prevotellaceae	g__Prevotella	s__Prevotella_bivia	COG0081	Ribosomal protein L1	J	Translation, ribosomal structure and biogenesis	INFORMATION STORAGE AND PROCESSING	molecular_function;molecular_function;cellular_component;biological_process;biological_process;biological_process;biological_process;biological_process;biological_process;biological_process;biological_process;biological_process;biological_process;biological_process;biological_process;biological_process;biological_process;biological_process	binding;binding;protein-containing complex;biological regulation;biological regulation;metabolic process;metabolic process;metabolic process;metabolic process;metabolic process;metabolic process;metabolic process;metabolic process;metabolic process;metabolic process;metabolic process;cellular process;cellular process	GO:0005488;GO:0005488;GO:0032991;GO:0065007;GO:0065007;GO:0008152;GO:0008152;GO:0008152;GO:0008152;GO:0008152;GO:0008152;GO:0008152;GO:0008152;GO:0008152;GO:0008152;GO:0008152;GO:0009987;GO:0009987	heterocyclic compound binding;organic cyclic compound binding;ribonucleoprotein complex;regulation of biological process;regulation of biological process;nitrogen compound metabolic process;nitrogen compound metabolic process;nitrogen compound metabolic process;cellular metabolic process;cellular metabolic process;biosynthetic process;biosynthetic process;primary metabolic process;organic substan…	GO:1901363;GO:0097159;GO:1990904;GO:0050789;GO:0050789;GO:0006807;GO:0006807;GO:0006807;GO:0044237;GO:0044237;GO:0009058;GO:0009058;GO:0044238;GO:0071704;GO:0071704;GO:0071704;GO:0044237;GO:0044237	nucleic acid binding;nucleic acid binding;ribosomal subunit;regulation of metabolic process;regulation of cellular process;organonitrogen compound metabolic process;cellular nitrogen compound metabolic process;amide metabolic process;cellular nitrogen compound metabolic process;cellular biosynthetic process;cellular biosynthetic process;organic substance biosynthetic process;protein metabolic pro…	GO:0003676;GO:0003676;GO:0044391;GO:0019222;GO:0050794;GO:1901564;GO:0034641;GO:0043603;GO:0034641;GO:0044249;GO:0044249;GO:1901576;GO:0019538;GO:1901564;GO:0043170;GO:1901576;GO:0034641;GO:0044249	K02863	large subunit ribosomal protein L1	pbiv:QP022_01965	rplA	ko03010	核糖体	Ribosome	-	-	-	-	Genetic Information Processing	Translation	-	-	-	-	-	-	-	-	-	-	-	-	-	-	-
A_0409_2_k97_1011_1	495	d__Bacteria	k__unclassified_d__Bacteria	p__Actinomycetota	c__Actinomycetes	o__Actinomycetales	f__Actinomycetaceae	g__Fannyhessea	s__Fannyhessea_vaginae	COG0576	Molecular chaperone GrpE (heat shock protein HSP-70)	O	Posttranslational modification, protein turnover, chaperones	CELLULAR PROCESSES AND SIGNALING	-	-	-	-	-	-	-	K03687	molecular chaperone GrpE	fvg:I6G91_04070	-	-	-	-	-	-	-	-	-	-	-	-	-	-	-	-	-	-	-	-	-	-	-	-	-
A_0409_2_k97_1015_2	744	d__Bacteria	k__unclassified_d__Bacteria	p__Bacillota	c__Bacilli	o__Lactobacillales	f__Lactobacillaceae	g__Lactobacillus	s__Lactobacillus_crispatus	COG3561	Phage anti-repressor protein Ant	X	Mobilome: prophages, transposons	CELLULAR PROCESSES AND SIGNALING	-	-	-	-	-	-	-	K07741	anti-repressor protein	lpw:LpgJCM5343_06300	antB	-	-	-	-	-	-	-	-	-	-	-	-	-	-	-	-	-	-	-	-	-	-	-	-
A_0409_2_k97_1015_7	417	d__Bacteria	k__unclassified_d__Bacteria	p__Bacillota	c__Bacilli	o__Lactobacillales	f__Lactobacillaceae	g__Lactobacillus	s__Lactobacillus_crispatus	-	-	-	-	-	-	-	-	-	-	-	-	-	-	-	-	-	-	-	-	-	-	-	-	-	-	-	-	-	-	-	-	-	-	-	-	-	-	-	-
A_0409_2_k97_1015_9	246	d__Bacteria	k__unclassified_d__Bacteria	p__Bacillota	c__Bacilli	o__Lactobacillales	f__Lactobacillaceae	g__Lactobacillus	s__Lactobacillus_crispatus	-	-	-	-	-	-	-	-	-	-	-	-	-	-	-	-	-	-	-	-	-	-	-	-	-	-	-	-	-	-	-	-	-	-	-	-	-	-	-	-
A_0409_2_k97_1018_1	519	d__Bacteria	k__unclassified_d__Bacteria	p__Actinomycetota	c__Actinomycetes	o__Bifidobacteriales	f__Bifidobacteriaceae	g__Gardnerella	s__Gardnerella_vaginalis	COG0366	Glycosidase/amylase (phosphorylase)	G	Carbohydrate transport and metabolism	METABOLISM	biological_process;biological_process	metabolic process;metabolic process	GO:0008152;GO:0008152	primary metabolic process;organic substance metabolic process	GO:0044238;GO:0071704	carbohydrate metabolic process;carbohydrate metabolic process	GO:0005975;GO:0005975	K05343	maltose alpha-D-glucosyltransferase / alpha-amylase [EC:5.4.99.16 3.2.1.1]	gvh:HMPREF9231_1307	treS	ko01100;ko00500;ko01110	代谢途径;淀粉和蔗糖代谢;次级代谢产物的生物合成	Metabolic pathways;Starch and sucrose metabolism;Biosynthesis of secondary metabolites	5.4.99.16;3.2.1.1	Isomerases;Intramolecular transferases;Transferring other groups;maltose alpha-D-glucosylmutase|Hydrolases;Glycosylases;Glycosidases, i.e. enzymes that hydrolyse O- and S-glycosyl compounds;4-alpha-D-glucan glucanohydrolase	-	-	Metabolism;Metabolism;Metabolism	Global and overview maps;Carbohydrate metabolism;Global and overview maps	-	-	-	-	-	-	-	-	-	-	-	-	-	-	-
A_0409_2_k97_1019_1	699	d__Bacteria	k__unclassified_d__Bacteria	p__Bacillota	c__Bacilli	o__Lactobacillales	f__Lactobacillaceae	g__Lactobacillus	s__Lactobacillus_sp.	COG0684	RNA degradosome component RraA (regulator of RNase E activity)	J	Translation, ribosomal structure and biogenesis	INFORMATION STORAGE AND PROCESSING	molecular_function	catalytic activity	GO:0003824	transferase activity	GO:0016740	transferase activity, transferring one-carbon groups	GO:0016741	K10218	4-hydroxy-4-methyl-2-oxoglutarate aldolase [EC:4.1.3.17]	lpil:LIP_0391	ligK	ko01120;ko00362;ko00660;ko01100	不同环境中的微生物代谢;苯甲酸盐降解;C5-二元酸分支代谢;代谢途径	Microbial metabolism in diverse environments;Benzoate degradation;C5-Branched dibasic acid metabolism;Metabolic pathways	4.1.3.17	Lyases;Carbon-carbon lyases;Oxo-acid-lyases;4-hydroxy-4-methyl-2-oxoglutarate pyruvate-lyase (pyruvate-forming)	-	-	Metabolism;Metabolism;Metabolism;Metabolism	Global and overview maps;Xenobiotics biodegradation and metabolism;Carbohydrate metabolism;Global and overview maps	-	-	-	-	-	-	-	-	-	-	-	-	-	-	-
A_0409_2_k97_1019_2	1470	d__Bacteria	k__unclassified_d__Bacteria	p__Bacillota	c__Bacilli	o__Lactobacillales	f__Lactobacillaceae	g__Lactobacillus	s__Lactobacillus_crispatus	COG0471	Di- and tricarboxylate antiporter	G	Carbohydrate transport and metabolism	METABOLISM	-	-	-	-	-	-	-	K03319	divalent anion:Na+ symporter, DASS family	lcr:LCRIS_00966	-	-	-	-	-	-	-	-	-	-	-	-	-	-	-	-	-	-	-	-	-	-	-	-	-
A_0409_2_k97_1019_3	792	d__Bacteria	k__unclassified_d__Bacteria	p__Bacillota	c__Bacilli	o__Lactobacillales	f__Lactobacillaceae	g__Lactobacillus	s__Lactobacillus_crispatus	COG0596	2-succinyl-6-hydroxy-2,4-cyclohexadiene-1-carboxylate synthase MenH and related esterases, alpha/beta hydrolase fold	H;R	Coenzyme transport and metabolism;General function prediction only	METABOLISM;POORLY CHARACTERIZED	molecular_function;molecular_function	catalytic activity;catalytic activity	GO:0003824;GO:0003824	catalytic activity, acting on a protein;hydrolase activity	GO:0140096;GO:0016787	peptidase activity;peptidase activity	GO:0008233;GO:0008233	K01055	3-oxoadipate enol-lactonase [EC:3.1.1.24]	lcr:LCRIS_00967	pcaD	ko01120;ko00362;ko01220;ko01100	不同环境中的微生物代谢;苯甲酸盐降解;芳香族化合物降解;代谢途径	Microbial metabolism in diverse environments;Benzoate degradation;Degradation of aromatic compounds;Metabolic pathways	3.1.1.24	Hydrolases;Acting on ester bonds;Carboxylic-ester hydrolases;4-carboxymethylbut-3-en-4-olide enol-lactonohydrolase	M00568	Catechol ortho-cleavage, catechol => 3-oxoadipate	Metabolism;Metabolism;Metabolism;Metabolism	Global and overview maps;Xenobiotics biodegradation and metabolism;Global and overview maps;Global and overview maps	-	-	-	-	-	-	-	-	-	-	-	-	-	-	-
A_0409_2_k97_1019_4	1056	d__Bacteria	k__unclassified_d__Bacteria	p__Bacillota	c__Bacilli	o__Lactobacillales	f__Lactobacillaceae	g__Lactobacillus	s__Lactobacillus_crispatus	COG3053	Citrate lyase synthetase CitC	C	Energy production and conversion	METABOLISM	-	-	-	-	-	-	-	K01910	[citrate (pro-3S)-lyase] ligase [EC:6.2.1.22]	lcr:LCRIS_00968	citC	ko02020	双组分系统	Two-component system	6.2.1.22	Ligases;Forming carbon-sulfur bonds;Acid-thiol ligases;acetate:holo-[citrate-(pro-3S)-lyase] ligase (AMP-forming)	-	-	Environmental Information Processing	Signal transduction	-	-	-	-	-	-	-	-	-	-	-	-	-	-	-
A_0409_2_k97_1019_5	294	d__Bacteria	k__unclassified_d__Bacteria	p__Bacillota	c__Bacilli	o__Lactobacillales	f__Lactobacillaceae	g__Lactobacillus	s__Lactobacillus_sp.	COG3052	Acyl-carrier protein (citrate lyase gamma subunit)	C	Energy production and conversion	METABOLISM	-	-	-	-	-	-	-	K01646	citrate lyase subunit gamma (acyl carrier protein)	lcr:LCRIS_00969	citD	ko02020	双组分系统	Two-component system	-	-	-	-	Environmental Information Processing	Signal transduction	-	-	-	-	-	-	-	-	-	-	-	-	-	-	-
A_0409_2_k97_1019_6	915	d__Bacteria	k__unclassified_d__Bacteria	p__Bacillota	c__Bacilli	o__Lactobacillales	f__Lactobacillaceae	g__Lactobacillus	s__Lactobacillus_crispatus	COG2301	Citrate lyase beta subunit	G	Carbohydrate transport and metabolism	METABOLISM	molecular_function	binding	GO:0005488	ion binding	GO:0043167	cation binding	GO:0043169	K01644	citrate lyase subunit beta / citryl-CoA lyase [EC:4.1.3.34]	lcr:LCRIS_00970	citE	ko02020	双组分系统	Two-component system	4.1.3.34	Lyases;Carbon-carbon lyases;Oxo-acid-lyases;(3S)-citryl-CoA oxaloacetate-lyase (acetyl-CoA-forming)	-	-	Environmental Information Processing	Signal transduction	-	-	-	-	-	-	-	-	-	-	-	-	-	-	-
A_0409_2_k97_1019_7	1542	d__Bacteria	k__unclassified_d__Bacteria	p__Bacillota	c__Bacilli	o__Lactobacillales	f__Lactobacillaceae	g__Lactobacillus	s__Lactobacillus_crispatus	COG3051	Citrate lyase, alpha subunit	C	Energy production and conversion	METABOLISM	-	-	-	-	-	-	-	K01643	citrate lyase subunit alpha / citrate CoA-transferase [EC:2.8.3.10]	lcr:LCRIS_00971	citF	ko02020	双组分系统	Two-component system	2.8.3.10	Transferases;Transferring sulfur-containing groups;CoA-transferases;acetyl-CoA:citrate CoA-transferase	-	-	Environmental Information Processing	Signal transduction	-	-	-	-	-	-	-	-	-	-	-	-	-	-	-
A_0409_2_k97_1021_2	405	d__Bacteria	k__unclassified_d__Bacteria	p__Bacillota	c__Bacilli	o__Lactobacillales	f__Lactobacillaceae	g__Lactobacillus	s__Lactobacillus_jensenii	-	-	-	-	-	-	-	-	-	-	-	-	-	-	-	-	-	-	-	-	-	-	-	-	-	-	-	-	-	-	-	-	-	-	-	-	-	-	-	-
A_0409_2_k97_1025_1	672	d__Bacteria	k__unclassified_d__Bacteria	p__Actinomycetota	c__Actinomycetes	o__Bifidobacteriales	f__Bifidobacteriaceae	g__Gardnerella	s__Gardnerella_vaginalis	-	-	-	-	-	-	-	-	-	-	-	-	-	-	-	-	-	-	-	-	-	-	-	-	-	-	-	-	-	-	-	-	-	-	-	-	-	-	-	-
A_0409_2_k97_1030_1	528	d__Bacteria	k__unclassified_d__Bacteria	p__Bacillota	c__Bacilli	o__Lactobacillales	f__Lactobacillaceae	g__Lactobacillus	s__Lactobacillus_jensenii	COG0765	ABC-type amino acid transport system, permease component	E	Amino acid transport and metabolism	METABOLISM	-	-	-	-	-	-	-	K10009	L-cystine transport system permease protein	lje:BUE77_02640	tcyB	ko02010	ABC转运器	ABC transporters	-	-	-	-	Environmental Information Processing	Membrane transport	-	-	-	-	-	-	-	-	-	-	-	-	-	-	-
A_0409_2_k97_1036_2	393	d__Bacteria	k__unclassified_d__Bacteria	p__Bacillota	c__Bacilli	o__Lactobacillales	f__Lactobacillaceae	g__Lactobacillus	s__Lactobacillus_jensenii	COG4862	Negative regulator MecA of genetic competence, sporulation and motility	K;T;N	Transcription;Signal transduction mechanisms;Cell motility	INFORMATION STORAGE AND PROCESSING;CELLULAR PROCESSES AND SIGNALING;CELLULAR PROCESSES AND SIGNALING	-	-	-	-	-	-	-	K16511	adapter protein MecA 1/2	lje:BUE77_03050	mecA1_2	-	-	-	-	-	-	-	-	-	-	-	-	-	-	-	-	-	-	-	-	-	-	-	-
A_0409_2_k97_1045_2	351	d__Bacteria	k__unclassified_d__Bacteria	p__Actinomycetota	c__Actinomycetes	o__Actinomycetales	f__Actinomycetaceae	g__Fannyhessea	s__Fannyhessea_vaginae	COG0261	Ribosomal protein L21	J	Translation, ribosomal structure and biogenesis	INFORMATION STORAGE AND PROCESSING	molecular_function;molecular_function;cellular_component;cellular_component;biological_process;biological_process;biological_process;biological_process;biological_process;biological_process;biological_process;biological_process;biological_process;biological_process;biological_process;biological_process;biological_process	binding;binding;cellular anatomical entity;cellular anatomical entity;metabolic process;metabolic process;metabolic process;metabolic process;metabolic process;metabolic process;metabolic process;metabolic process;metabolic process;metabolic process;metabolic process;cellular process;cellular process	GO:0005488;GO:0005488;GO:0110165;GO:0110165;GO:0008152;GO:0008152;GO:0008152;GO:0008152;GO:0008152;GO:0008152;GO:0008152;GO:0008152;GO:0008152;GO:0008152;GO:0008152;GO:0009987;GO:0009987	heterocyclic compound binding;organic cyclic compound binding;organelle;organelle;nitrogen compound metabolic process;nitrogen compound metabolic process;nitrogen compound metabolic process;cellular metabolic process;cellular metabolic process;biosynthetic process;biosynthetic process;primary metabolic process;organic substance metabolic process;organic substance metabolic process;organic substan…	GO:1901363;GO:0097159;GO:0043226;GO:0043226;GO:0006807;GO:0006807;GO:0006807;GO:0044237;GO:0044237;GO:0009058;GO:0009058;GO:0044238;GO:0071704;GO:0071704;GO:0071704;GO:0044237;GO:0044237	nucleic acid binding;nucleic acid binding;intracellular organelle;non-membrane-bounded organelle;organonitrogen compound metabolic process;cellular nitrogen compound metabolic process;amide metabolic process;cellular nitrogen compound metabolic process;cellular biosynthetic process;cellular biosynthetic process;organic substance biosynthetic process;protein metabolic process;organonitrogen compou…	GO:0003676;GO:0003676;GO:0043229;GO:0043228;GO:1901564;GO:0034641;GO:0043603;GO:0034641;GO:0044249;GO:0044249;GO:1901576;GO:0019538;GO:1901564;GO:0043170;GO:1901576;GO:0034641;GO:0044249	K02888	large subunit ribosomal protein L21	fvg:I6G91_02445	rplU	ko03010	核糖体	Ribosome	-	-	-	-	Genetic Information Processing	Translation	-	-	-	-	-	-	-	-	-	-	-	-	-	-	-
A_0409_2_k97_1047_1	504	d__Bacteria	k__unclassified_d__Bacteria	p__Chlamydiota	c__Chlamydiia	o__Chlamydiales	f__Chlamydiaceae	g__Chlamydia	s__Chlamydia_trachomatis	COG1197	Transcription-repair coupling factor (superfamily II helicase)	L;K	Replication, recombination and repair;Transcription	INFORMATION STORAGE AND PROCESSING;INFORMATION STORAGE AND PROCESSING	-	-	-	-	-	-	-	K03723	transcription-repair coupling factor (superfamily II helicase) [EC:5.6.2.4]	fvg:I6G91_04545	mfd	ko03420	核苷酸切除修复	Nucleotide excision repair	5.6.2.4	Isomerases;Isomerases altering macromolecular conformation;Enzymes altering nucleic acid conformation;DNA 3'-5' helicase (ATP-hydrolysing)	-	-	Genetic Information Processing	Replication and repair	-	-	-	-	-	-	-	-	-	-	-	WP_016712715.1	-	recG	Cr,Te,Se
A_0409_2_k97_1052_1	597	d__Bacteria	k__unclassified_d__Bacteria	p__Actinomycetota	c__Actinomycetes	o__Bifidobacteriales	f__Bifidobacteriaceae	g__Gardnerella	s__Gardnerella_vaginalis	COG1209	dTDP-glucose pyrophosphorylase	M	Cell wall/membrane/envelope biogenesis	CELLULAR PROCESSES AND SIGNALING	molecular_function;molecular_function;biological_process;biological_process;biological_process;biological_process;biological_process;biological_process;biological_process;biological_process	binding;catalytic activity;metabolic process;metabolic process;metabolic process;metabolic process;metabolic process;metabolic process;metabolic process;cellular process	GO:0005488;GO:0003824;GO:0008152;GO:0008152;GO:0008152;GO:0008152;GO:0008152;GO:0008152;GO:0008152;GO:0009987	ion binding;transferase activity;cellular metabolic process;biosynthetic process;biosynthetic process;primary metabolic process;organic substance metabolic process;organic substance metabolic process;organic substance metabolic process;cellular metabolic process	GO:0043167;GO:0016740;GO:0044237;GO:0009058;GO:0009058;GO:0044238;GO:0071704;GO:0071704;GO:0071704;GO:0044237	cation binding;transferase activity, transferring phosphorus-containing groups;cellular biosynthetic process;cellular biosynthetic process;organic substance biosynthetic process;carbohydrate metabolic process;macromolecule metabolic process;carbohydrate metabolic process;organic substance biosynthetic process;cellular biosynthetic process	GO:0043169;GO:0016772;GO:0044249;GO:0044249;GO:1901576;GO:0005975;GO:0043170;GO:0005975;GO:1901576;GO:0044249	K00973	glucose-1-phosphate thymidylyltransferase [EC:2.7.7.24]	gvg:HMPREF0421_20399	rfbA	ko00521;ko00523;ko01110;ko01250;ko01100;ko00541;ko00525	链霉素生物合成;聚酮糖单元生物合成;次级代谢产物的生物合成;核苷酸糖的生物合成;代谢途径;O-抗原核苷酸糖生物合成;阿卡波糖和井冈霉素生物合成	Streptomycin biosynthesis;Polyketide sugar unit biosynthesis;Biosynthesis of secondary metabolites;Biosynthesis of nucleotide sugars;Metabolic pathways;O-Antigen nucleotide sugar biosynthesis;Acarbose and validamycin biosynthesis	2.7.7.24	Transferases;Transferring phosphorus-containing groups;Nucleotidyltransferases;dTTP:alpha-D-glucose-1-phosphate thymidylyltransferase	M00793	dTDP-L-rhamnose biosynthesis	Metabolism;Metabolism;Metabolism;Metabolism;Metabolism;Metabolism;Metabolism	Biosynthesis of other secondary metabolites;Metabolism of terpenoids and polyketides;Global and overview maps;Global and overview maps;Global and overview maps;Glycan biosynthesis and metabolism;Biosynthesis of other secondary metabolites	-	-	-	-	-	-	-	-	-	-	-	-	-	-	-
A_0409_2_k97_1052_2	1443	d__Bacteria	k__unclassified_d__Bacteria	p__Actinomycetota	c__Actinomycetes	o__Bifidobacteriales	f__Bifidobacteriaceae	g__Gardnerella	s__Gardnerella_vaginalis	COG1091	dTDP-4-dehydrorhamnose reductase	M	Cell wall/membrane/envelope biogenesis	CELLULAR PROCESSES AND SIGNALING	molecular_function;molecular_function;biological_process;biological_process;biological_process;biological_process;biological_process;biological_process;biological_process;biological_process;biological_process;biological_process;biological_process;biological_process;biological_process;biological_process;biological_process;biological_process	catalytic activity;catalytic activity;metabolic process;metabolic process;metabolic process;metabolic process;metabolic process;metabolic process;metabolic process;metabolic process;metabolic process;metabolic process;metabolic process;metabolic process;cellular process;cellular process;cellular process;cellular process	GO:0003824;GO:0003824;GO:0008152;GO:0008152;GO:0008152;GO:0008152;GO:0008152;GO:0008152;GO:0008152;GO:0008152;GO:0008152;GO:0008152;GO:0008152;GO:0008152;GO:0009987;GO:0009987;GO:0009987;GO:0009987	oxidoreductase activity;isomerase activity;nitrogen compound metabolic process;cellular metabolic process;cellular metabolic process;cellular metabolic process;cellular metabolic process;biosynthetic process;biosynthetic process;small molecule metabolic process;primary metabolic process;organic substance metabolic process;organic substance metabolic process;organic substance metabolic process;cel…	GO:0016491;GO:0016853;GO:0006807;GO:0044237;GO:0044237;GO:0044237;GO:0044237;GO:0009058;GO:0009058;GO:0044281;GO:0044238;GO:0071704;GO:0071704;GO:0071704;GO:0044237;GO:0044237;GO:0044237;GO:0044237	oxidoreductase activity, acting on CH-OH group of donors;racemase and epimerase activity;cellular nitrogen compound metabolic process;heterocycle metabolic process;cellular nitrogen compound metabolic process;cellular biosynthetic process;cellular aromatic compound metabolic process;cellular biosynthetic process;organic substance biosynthetic process;nucleobase-containing small molecule metabolic…	GO:0016614;GO:0016854;GO:0034641;GO:0046483;GO:0034641;GO:0044249;GO:0006725;GO:0044249;GO:1901576;GO:0055086;GO:0006139;GO:1901135;GO:1901360;GO:1901576;GO:0046483;GO:0034641;GO:0044249;GO:0006725	K23987	dTDP-4-dehydrorhamnose 3,5-epimerase/reductase [EC:5.1.3.13 1.1.1.133]	gvg:HMPREF0421_20400	rfbCD	ko00523;ko01110;ko00521;ko01250;ko01100;ko00541	聚酮糖单元生物合成;次级代谢产物的生物合成;链霉素生物合成;核苷酸糖的生物合成;代谢途径;O-抗原核苷酸糖生物合成	Polyketide sugar unit biosynthesis;Biosynthesis of secondary metabolites;Streptomycin biosynthesis;Biosynthesis of nucleotide sugars;Metabolic pathways;O-Antigen nucleotide sugar biosynthesis	5.1.3.13;1.1.1.133	Isomerases;Racemases and epimerases;Acting on carbohydrates and derivatives;dTDP-4-dehydro-6-deoxy-alpha-D-glucose 3,5-epimerase|Oxidoreductases;Acting on the CH-OH group of donors;With NAD+ or NADP+ as acceptor;dTDP-beta-L-rhamnose:NADP+ 4-oxidoreductase	M00793	dTDP-L-rhamnose biosynthesis	Metabolism;Metabolism;Metabolism;Metabolism;Metabolism;Metabolism	Metabolism of terpenoids and polyketides;Global and overview maps;Biosynthesis of other secondary metabolites;Global and overview maps;Global and overview maps;Glycan biosynthesis and metabolism	-	-	-	-	-	-	-	-	-	-	-	-	-	-	-
A_0409_2_k97_1052_3	1035	d__Bacteria	k__unclassified_d__Bacteria	p__Actinomycetota	c__Actinomycetes	o__Bifidobacteriales	f__Bifidobacteriaceae	g__Gardnerella	s__Gardnerella_vaginalis	COG1088	dTDP-D-glucose 4,6-dehydratase	M	Cell wall/membrane/envelope biogenesis	CELLULAR PROCESSES AND SIGNALING	-	-	-	-	-	-	-	K01710	dTDP-glucose 4,6-dehydratase [EC:4.2.1.46]	gvh:HMPREF9231_1155	rfbB	ko00523;ko00521;ko01100;ko00541;ko01110;ko01250;ko01055;ko00525	聚酮糖单元生物合成;链霉素生物合成;代谢途径;O-抗原核苷酸糖生物合成;次级代谢产物的生物合成;核苷酸糖的生物合成;万古霉素类抗生素的生物合成;阿卡波糖和井冈霉素生物合成	Polyketide sugar unit biosynthesis;Streptomycin biosynthesis;Metabolic pathways;O-Antigen nucleotide sugar biosynthesis;Biosynthesis of secondary metabolites;Biosynthesis of nucleotide sugars;Biosynthesis of vancomycin group antibiotics;Acarbose and validamycin biosynthesis	4.2.1.46	Lyases;Carbon-oxygen lyases;Hydro-lyases;dTDP-alpha-D-glucose 4,6-hydro-lyase (dTDP-4-dehydro-6-deoxy-alpha-D-glucose-forming)	M00793	dTDP-L-rhamnose biosynthesis	Metabolism;Metabolism;Metabolism;Metabolism;Metabolism;Metabolism;Metabolism;Metabolism	Metabolism of terpenoids and polyketides;Biosynthesis of other secondary metabolites;Global and overview maps;Glycan biosynthesis and metabolism;Global and overview maps;Global and overview maps;Metabolism of terpenoids and polyketides;Biosynthesis of other secondary metabolites	-	-	-	-	-	-	-	-	-	-	-	CCX53950.1	-	galE	CTAB
A_0409_2_k97_1056_1	315	d__Bacteria	k__unclassified_d__Bacteria	p__Actinomycetota	c__Actinomycetes	o__Bifidobacteriales	f__Bifidobacteriaceae	g__Gardnerella	s__Gardnerella_vaginalis	COG0536	GTPase involved in cell partioning and DNA repair	D;L	Cell cycle control, cell division, chromosome partitioning;Replication, recombination and repair	CELLULAR PROCESSES AND SIGNALING;INFORMATION STORAGE AND PROCESSING	molecular_function;molecular_function;molecular_function;molecular_function;molecular_function;molecular_function;biological_process	binding;binding;binding;binding;binding;catalytic activity;cellular process	GO:0005488;GO:0005488;GO:0005488;GO:0005488;GO:0005488;GO:0003824;GO:0009987	heterocyclic compound binding;carbohydrate derivative binding;ion binding;organic cyclic compound binding;small molecule binding;hydrolase activity;cellular component organization or biogenesis	GO:1901363;GO:0097367;GO:0043167;GO:0097159;GO:0036094;GO:0016787;GO:0071840	nucleoside phosphate binding;ribonucleotide binding;anion binding;nucleoside phosphate binding;nucleotide binding;hydrolase activity, acting on acid anhydrides;cellular component biogenesis	GO:1901265;GO:0032553;GO:0043168;GO:1901265;GO:0000166;GO:0016817;GO:0044085	K03979	GTPase [EC:3.6.5.-]	gvh:HMPREF9231_1232	obgE	-	-	-	-	-	-	-	-	-	-	-	-	-	-	-	-	-	-	-	-	-	-	-	-
A_0409_2_k97_1056_2	252	d__Bacteria	k__unclassified_d__Bacteria	p__Actinomycetota	c__Actinomycetes	o__Bifidobacteriales	f__Bifidobacteriaceae	g__Gardnerella	s__Gardnerella_sp.	COG0211	Ribosomal protein L27	J	Translation, ribosomal structure and biogenesis	INFORMATION STORAGE AND PROCESSING	cellular_component;cellular_component;biological_process;biological_process;biological_process;biological_process;biological_process;biological_process;biological_process;biological_process;biological_process;biological_process;biological_process;biological_process;biological_process	cellular anatomical entity;cellular anatomical entity;metabolic process;metabolic process;metabolic process;metabolic process;metabolic process;metabolic process;metabolic process;metabolic process;metabolic process;metabolic process;metabolic process;cellular process;cellular process	GO:0110165;GO:0110165;GO:0008152;GO:0008152;GO:0008152;GO:0008152;GO:0008152;GO:0008152;GO:0008152;GO:0008152;GO:0008152;GO:0008152;GO:0008152;GO:0009987;GO:0009987	organelle;organelle;nitrogen compound metabolic process;nitrogen compound metabolic process;nitrogen compound metabolic process;cellular metabolic process;cellular metabolic process;biosynthetic process;biosynthetic process;primary metabolic process;organic substance metabolic process;organic substance metabolic process;organic substance metabolic process;cellular metabolic process;cellular metab…	GO:0043226;GO:0043226;GO:0006807;GO:0006807;GO:0006807;GO:0044237;GO:0044237;GO:0009058;GO:0009058;GO:0044238;GO:0071704;GO:0071704;GO:0071704;GO:0044237;GO:0044237	intracellular organelle;non-membrane-bounded organelle;organonitrogen compound metabolic process;cellular nitrogen compound metabolic process;amide metabolic process;cellular nitrogen compound metabolic process;cellular biosynthetic process;cellular biosynthetic process;organic substance biosynthetic process;protein metabolic process;organonitrogen compound metabolic process;macromolecule metabol…	GO:0043229;GO:0043228;GO:1901564;GO:0034641;GO:0043603;GO:0034641;GO:0044249;GO:0044249;GO:1901576;GO:0019538;GO:1901564;GO:0043170;GO:1901576;GO:0034641;GO:0044249	K02899	large subunit ribosomal protein L27	gpt:K9E43_02395	rpmA	ko03010	核糖体	Ribosome	-	-	-	-	Genetic Information Processing	Translation	-	-	-	-	-	-	-	-	-	-	-	-	-	-	-
A_0409_2_k97_1056_3	309	d__Bacteria	k__unclassified_d__Bacteria	p__Actinomycetota	c__Actinomycetes	o__Bifidobacteriales	f__Bifidobacteriaceae	g__Gardnerella	s__Gardnerella_sp.	COG0261	Ribosomal protein L21	J	Translation, ribosomal structure and biogenesis	INFORMATION STORAGE AND PROCESSING	molecular_function;molecular_function;cellular_component;cellular_component;biological_process;biological_process;biological_process;biological_process;biological_process;biological_process;biological_process;biological_process;biological_process;biological_process;biological_process;biological_process;biological_process	binding;binding;cellular anatomical entity;cellular anatomical entity;metabolic process;metabolic process;metabolic process;metabolic process;metabolic process;metabolic process;metabolic process;metabolic process;metabolic process;metabolic process;metabolic process;cellular process;cellular process	GO:0005488;GO:0005488;GO:0110165;GO:0110165;GO:0008152;GO:0008152;GO:0008152;GO:0008152;GO:0008152;GO:0008152;GO:0008152;GO:0008152;GO:0008152;GO:0008152;GO:0008152;GO:0009987;GO:0009987	heterocyclic compound binding;organic cyclic compound binding;organelle;organelle;nitrogen compound metabolic process;nitrogen compound metabolic process;nitrogen compound metabolic process;cellular metabolic process;cellular metabolic process;biosynthetic process;biosynthetic process;primary metabolic process;organic substance metabolic process;organic substance metabolic process;organic substan…	GO:1901363;GO:0097159;GO:0043226;GO:0043226;GO:0006807;GO:0006807;GO:0006807;GO:0044237;GO:0044237;GO:0009058;GO:0009058;GO:0044238;GO:0071704;GO:0071704;GO:0071704;GO:0044237;GO:0044237	nucleic acid binding;nucleic acid binding;intracellular organelle;non-membrane-bounded organelle;organonitrogen compound metabolic process;cellular nitrogen compound metabolic process;amide metabolic process;cellular nitrogen compound metabolic process;cellular biosynthetic process;cellular biosynthetic process;organic substance biosynthetic process;protein metabolic process;organonitrogen compou…	GO:0003676;GO:0003676;GO:0043229;GO:0043228;GO:1901564;GO:0034641;GO:0043603;GO:0034641;GO:0044249;GO:0044249;GO:1901576;GO:0019538;GO:1901564;GO:0043170;GO:1901576;GO:0034641;GO:0044249	K02888	large subunit ribosomal protein L21	gsw:K9E37_02525	rplU	ko03010	核糖体	Ribosome	-	-	-	-	Genetic Information Processing	Translation	-	-	-	-	-	-	-	-	-	-	-	-	-	-	-
A_0409_2_k97_1058_1	870	d__Bacteria	k__unclassified_d__Bacteria	p__Actinomycetota	c__Actinomycetes	o__Bifidobacteriales	f__Bifidobacteriaceae	g__Gardnerella	s__Gardnerella_vaginalis	-	-	-	-	-	molecular_function;molecular_function;molecular_function;cellular_component;biological_process;biological_process	binding;binding;binding;cellular anatomical entity;cellular process;biological process involved in interspecies interaction between organisms	GO:0005488;GO:0005488;GO:0005488;GO:0110165;GO:0009987;GO:0044419	lipid binding;organic cyclic compound binding;small molecule binding;host cellular component;cell killing;disruption of anatomical structure in another organism	GO:0008289;GO:0097159;GO:0036094;GO:0018995;GO:0001906;GO:0141060	steroid binding;steroid binding;alcohol binding;host cell part;killing of cells of another organism;disruption of cell in another organism	GO:0005496;GO:0005496;GO:0043178;GO:0033643;GO:0031640;GO:0141061	K11031	thiol-activated cytolysin	gvh:HMPREF9231_1348	slo	ko02024	群体感应	Quorum sensing	-	-	-	-	Cellular Processes	Cellular community - prokaryotes	-	-	-	-	-	-	-	-	-	-	-	-	-	-	-
A_0409_2_k97_1062_1	735	d__Bacteria	k__unclassified_d__Bacteria	p__Bacillota	c__Bacilli	o__Lactobacillales	f__Lactobacillaceae	g__Lactobacillus	s__Lactobacillus_jensenii	COG1794	Amino acid racemase YgeA	M	Cell wall/membrane/envelope biogenesis	CELLULAR PROCESSES AND SIGNALING	molecular_function	catalytic activity	GO:0003824	isomerase activity	GO:0016853	racemase and epimerase activity	GO:0016854	K01779	aspartate racemase [EC:5.1.1.13]	lje:BUE77_07710	racD	ko00250;ko01054;ko01100;ko00470	丙氨酸、天冬氨酸和谷氨酸代谢;非核糖体肽结构;代谢途径;D-氨基酸代谢	Alanine, aspartate and glutamate metabolism;Nonribosomal peptide structures;Metabolic pathways;D-Amino acid metabolism	5.1.1.13	Isomerases;Racemases and epimerases;Acting on amino acids and derivatives;aspartate racemase	-	-	Metabolism;Metabolism;Metabolism;Metabolism	Amino acid metabolism;Metabolism of terpenoids and polyketides;Global and overview maps;Metabolism of other amino acids	-	-	-	-	-	-	-	-	-	-	-	-	-	-	-
A_0409_2_k97_1062_2	1551	d__Bacteria	k__unclassified_d__Bacteria	p__Bacillota	c__Bacilli	o__Lactobacillales	f__Lactobacillaceae	g__Lactobacillus	s__Lactobacillus_jensenii	COG0769	UDP-N-acetylmuramyl tripeptide synthase	M	Cell wall/membrane/envelope biogenesis	CELLULAR PROCESSES AND SIGNALING	molecular_function;molecular_function;molecular_function;molecular_function;molecular_function;molecular_function;molecular_function;biological_process;biological_process;biological_process;biological_process;biological_process;biological_process;biological_process;biological_process;biological_process;biological_process;biological_process;biological_process;biological_process	binding;binding;binding;binding;binding;binding;catalytic activity;biological regulation;biological regulation;metabolic process;metabolic process;metabolic process;metabolic process;metabolic process;metabolic process;metabolic process;metabolic process;cellular process;cellular process;cellular process	GO:0005488;GO:0005488;GO:0005488;GO:0005488;GO:0005488;GO:0005488;GO:0003824;GO:0065007;GO:0065007;GO:0008152;GO:0008152;GO:0008152;GO:0008152;GO:0008152;GO:0008152;GO:0008152;GO:0008152;GO:0009987;GO:0009987;GO:0009987	heterocyclic compound binding;carbohydrate derivative binding;ion binding;ion binding;organic cyclic compound binding;small molecule binding;ligase activity;regulation of biological process;regulation of biological quality;nitrogen compound metabolic process;cellular metabolic process;biosynthetic process;biosynthetic process;organic substance metabolic process;organic substance metabolic process…	GO:1901363;GO:0097367;GO:0043167;GO:0043167;GO:0097159;GO:0036094;GO:0016874;GO:0050789;GO:0065008;GO:0006807;GO:0044237;GO:0009058;GO:0009058;GO:0071704;GO:0071704;GO:0071704;GO:0071704;GO:0044237;GO:0071840;GO:0071554	nucleoside phosphate binding;ribonucleotide binding;cation binding;anion binding;nucleoside phosphate binding;nucleotide binding;ligase activity, forming carbon-nitrogen bonds;regulation of developmental process;regulation of cell shape;organonitrogen compound metabolic process;cellular biosynthetic process;cellular biosynthetic process;organic substance biosynthetic process;carbohydrate derivati…	GO:1901265;GO:0032553;GO:0043169;GO:0043168;GO:1901265;GO:0000166;GO:0016879;GO:0050793;GO:0008360;GO:1901564;GO:0044249;GO:0044249;GO:1901576;GO:1901135;GO:1901564;GO:0043170;GO:1901576;GO:0044249;GO:0016043;GO:0071555	K01928	UDP-N-acetylmuramoyl-L-alanyl-D-glutamate--2,6-diaminopimelate ligase [EC:6.3.2.13]	lmul:PUW59_01025	murE	ko00300;ko01100;ko00550	赖氨酸生物合成;代谢途径;肽聚糖生物合成	Lysine biosynthesis;Metabolic pathways;Peptidoglycan biosynthesis	6.3.2.13	Ligases;Forming carbon-nitrogen bonds;Acid-D-amino-acid ligases (peptide synthases);UDP-N-acetyl-alpha-D-muramoyl-L-alanyl-D-glutamate:meso-2,6-diaminoheptanedioate gamma-ligase (ADP-forming)	-	-	Metabolism;Metabolism;Metabolism	Amino acid metabolism;Global and overview maps;Glycan biosynthesis and metabolism	-	-	-	-	-	-	-	-	-	-	-	-	-	-	-
A_0409_2_k97_1063_1	1092	d__Bacteria	k__unclassified_d__Bacteria	p__Actinomycetota	c__Actinomycetes	o__Actinomycetales	f__Actinomycetaceae	g__Fannyhessea	s__Fannyhessea_vaginae	COG1012	Acyl-CoA reductase or other NAD-dependent aldehyde dehydrogenase	I	Lipid transport and metabolism	METABOLISM	-	-	-	-	-	-	-	K04072	acetaldehyde dehydrogenase / alcohol dehydrogenase [EC:1.2.1.10 1.1.1.1]	fvg:I6G91_01185	adhE	ko01120;ko00625;ko00071;ko01220;ko01100;ko00626;ko00010;ko01110;ko05146;ko00620;ko00350;ko00650	不同环境中的微生物代谢;氯代烷烃和氯代烯烃降解;脂肪酸降解;芳香族化合物降解;代谢途径;萘降解;糖酵解/糖原异生;次级代谢产物的生物合成;阿米巴病;丙酮酸代谢;酪氨酸代谢;丁酸代谢	Microbial metabolism in diverse environments;Chloroalkane and chloroalkene degradation;Fatty acid degradation;Degradation of aromatic compounds;Metabolic pathways;Naphthalene degradation;Glycolysis / Gluconeogenesis;Biosynthesis of secondary metabolites;Amoebiasis;Pyruvate metabolism;Tyrosine metabolism;Butanoate metabolism	1.1.1.1;1.2.1.10	Oxidoreductases;Acting on other nitrogenous compounds as donors;With NAD+ or NADP+ as acceptor|Oxidoreductases;Acting on the aldehyde or oxo group of donors;With NAD+ or NADP+ as acceptor;acetaldehyde:NAD+ oxidoreductase (CoA-acetylating)	-	-	Metabolism;Metabolism;Metabolism;Metabolism;Metabolism;Metabolism;Metabolism;Metabolism;Human Diseases;Metabolism;Metabolism;Metabolism	Global and overview maps;Xenobiotics biodegradation and metabolism;Lipid metabolism;Global and overview maps;Global and overview maps;Xenobiotics biodegradation and metabolism;Carbohydrate metabolism;Global and overview maps;Infectious disease: parasitic;Carbohydrate metabolism;Amino acid metabolism;Carbohydrate metabolism	-	-	-	-	-	-	-	-	-	-	-	-	-	-	-
A_0409_2_k97_1064_1	723	d__Bacteria	k__unclassified_d__Bacteria	p__Actinomycetota	c__Actinomycetes	o__Bifidobacteriales	f__Bifidobacteriaceae	g__Gardnerella	s__Gardnerella_vaginalis	-	-	-	-	-	-	-	-	-	-	-	-	-	-	-	-	-	-	-	-	-	-	-	-	-	-	-	-	-	-	-	-	-	-	-	-	-	-	-	-
A_0409_2_k97_1069_1	510	d__Bacteria	k__unclassified_d__Bacteria	p__Actinomycetota	c__Actinomycetes	o__Actinomycetales	f__Actinomycetaceae	g__Fannyhessea	s__Fannyhessea_vaginae	COG0173	Aspartyl-tRNA synthetase	J	Translation, ribosomal structure and biogenesis	INFORMATION STORAGE AND PROCESSING	-	-	-	-	-	-	-	K01876	aspartyl-tRNA synthetase [EC:6.1.1.12]	apv:Apar_0420	aspS	ko00970	氨酰基tRNA生物合成	Aminoacyl-tRNA biosynthesis	6.1.1.12	Ligases;Forming carbon-oxygen bonds;Ligases forming aminoacyl-tRNA and related compounds;L-aspartate:tRNAAsp ligase (AMP-forming)	-	-	Genetic Information Processing	Translation	-	-	-	-	-	-	-	-	-	-	-	-	-	-	-
A_0409_2_k97_1074_1	1449	d__Bacteria	k__unclassified_d__Bacteria	p__Bacillota	c__Bacilli	o__Lactobacillales	f__Lactobacillaceae	g__Lactobacillus	s__Lactobacillus_jensenii	-	-	-	-	-	-	-	-	-	-	-	-	-	-	-	-	-	-	-	-	-	-	-	-	-	GH163	GH	Glycoside Hydrolases	Endo-β-N-acetylglucosaminidase cleaving GlcNAc-β-1,2-Man (EC 3.2.1.-);	-	-	-	-	-	-	-	-	-	-	-
A_0409_2_k97_1076_1	771	d__Bacteria	k__unclassified_d__Bacteria	p__Actinomycetota	c__Actinomycetes	o__Bifidobacteriales	f__Bifidobacteriaceae	g__Gardnerella	s__Gardnerella_vaginalis	COG1376	Lipoprotein-anchoring transpeptidase ErfK/SrfK	M	Cell wall/membrane/envelope biogenesis	CELLULAR PROCESSES AND SIGNALING	-	-	-	-	-	-	-	-	-	-	-	-	-	-	-	-	-	-	-	-	-	-	-	-	-	-	-	-	-	-	-	-	-	-	-
A_0409_2_k97_1079_2	822	d__Bacteria	k__unclassified_d__Bacteria	p__Bacillota	c__Bacilli	o__Lactobacillales	f__Lactobacillaceae	g__Lactobacillus	s__Lactobacillus_jensenii	COG0351	Hydroxymethylpyrimidine/phosphomethylpyrimidine kinase	H	Coenzyme transport and metabolism	METABOLISM	molecular_function;biological_process;biological_process;biological_process;biological_process;biological_process;biological_process;biological_process;biological_process;biological_process;biological_process;biological_process;biological_process;biological_process;biological_process;biological_process;biological_process;biological_process;biological_process;biological_process;biological_process;…	catalytic activity;metabolic process;metabolic process;metabolic process;metabolic process;metabolic process;metabolic process;metabolic process;metabolic process;metabolic process;metabolic process;metabolic process;metabolic process;metabolic process;metabolic process;metabolic process;metabolic process;metabolic process;metabolic process;cellular process;cellular process;cellular process;cellu…	GO:0003824;GO:0008152;GO:0008152;GO:0008152;GO:0008152;GO:0008152;GO:0008152;GO:0008152;GO:0008152;GO:0008152;GO:0008152;GO:0008152;GO:0008152;GO:0008152;GO:0008152;GO:0008152;GO:0008152;GO:0008152;GO:0008152;GO:0009987;GO:0009987;GO:0009987;GO:0009987;GO:0009987;GO:0009987	transferase activity;nitrogen compound metabolic process;nitrogen compound metabolic process;cellular metabolic process;cellular metabolic process;cellular metabolic process;cellular metabolic process;cellular metabolic process;cellular metabolic process;biosynthetic process;biosynthetic process;biosynthetic process;small molecule metabolic process;small molecule metabolic process;small molecule …	GO:0016740;GO:0006807;GO:0006807;GO:0044237;GO:0044237;GO:0044237;GO:0044237;GO:0044237;GO:0044237;GO:0009058;GO:0009058;GO:0009058;GO:0044281;GO:0044281;GO:0044281;GO:0071704;GO:0071704;GO:0071704;GO:0071704;GO:0044237;GO:0044237;GO:0044237;GO:0044237;GO:0044237;GO:0044237	transferase activity, transferring phosphorus-containing groups;organonitrogen compound metabolic process;cellular nitrogen compound metabolic process;heterocycle metabolic process;cellular nitrogen compound metabolic process;sulfur compound metabolic process;phosphorus metabolic process;cellular biosynthetic process;cellular aromatic compound metabolic process;cellular biosynthetic process;small…	GO:0016772;GO:1901564;GO:0034641;GO:0046483;GO:0034641;GO:0006790;GO:0006793;GO:0044249;GO:0006725;GO:0044249;GO:0044283;GO:1901576;GO:0006766;GO:0044283;GO:0006066;GO:1901615;GO:1901564;GO:1901360;GO:1901576;GO:0046483;GO:0034641;GO:0006790;GO:0006793;GO:0044249;GO:0006725	K00941	hydroxymethylpyrimidine/phosphomethylpyrimidine kinase [EC:2.7.1.49 2.7.4.7]	lmul:PUW59_08775	thiD	ko01240;ko01100;ko00730	辅助因子的生物合成;代谢途径;硫胺素代谢	Biosynthesis of cofactors;Metabolic pathways;Thiamine metabolism	2.7.1.49;2.7.4.7	Transferases;Transferring phosphorus-containing groups;Phosphotransferases with an alcohol group as acceptor;ATP:4-amino-5-hydroxymethyl-2-methylpyrimidine 5-phosphotransferase|Transferases;Transferring phosphorus-containing groups;Phosphotransferases with a phosphate group as acceptor;ATP:4-amino-2-methyl-5-(phosphooxymethyl)pyrimidine phosphotransferase	M00895;M00896;M00127;M00899	Thiamine biosynthesis, prokaryotes, AIR (+ DXP/glycine) => TMP/TPP;Thiamine biosynthesis, archaea, AIR (+ NAD+) => TMP/TPP;Thiamine biosynthesis, prokaryotes, AIR (+ DXP/tyrosine) => TMP/TPP;Thiamine salvage pathway, HMP/HET => TMP	Metabolism;Metabolism;Metabolism	Global and overview maps;Global and overview maps;Metabolism of cofactors and vitamins	-	-	-	-	-	-	-	-	-	-	-	-	-	-	-
A_0409_2_k97_1085_1	855	d__Bacteria	k__unclassified_d__Bacteria	p__Actinomycetota	c__Actinomycetes	o__Bifidobacteriales	f__Bifidobacteriaceae	g__Gardnerella	s__Gardnerella_vaginalis	COG0250	Transcription termination/antitermination protein NusG	K	Transcription	INFORMATION STORAGE AND PROCESSING	biological_process;biological_process;biological_process;biological_process;biological_process;biological_process;biological_process;biological_process;biological_process;biological_process;biological_process;biological_process;biological_process;biological_process;biological_process;biological_process;biological_process;biological_process;biological_process;biological_process	biological regulation;biological regulation;biological regulation;biological regulation;metabolic process;metabolic process;metabolic process;metabolic process;metabolic process;metabolic process;metabolic process;metabolic process;metabolic process;metabolic process;metabolic process;cellular process;cellular process;cellular process;cellular process;cellular process	GO:0065007;GO:0065007;GO:0065007;GO:0065007;GO:0008152;GO:0008152;GO:0008152;GO:0008152;GO:0008152;GO:0008152;GO:0008152;GO:0008152;GO:0008152;GO:0008152;GO:0008152;GO:0009987;GO:0009987;GO:0009987;GO:0009987;GO:0009987	regulation of biological process;regulation of biological process;regulation of biological process;regulation of biological process;nitrogen compound metabolic process;cellular metabolic process;cellular metabolic process;cellular metabolic process;cellular metabolic process;biosynthetic process;biosynthetic process;primary metabolic process;organic substance metabolic process;organic substance m…	GO:0050789;GO:0050789;GO:0050789;GO:0050789;GO:0006807;GO:0044237;GO:0044237;GO:0044237;GO:0044237;GO:0009058;GO:0009058;GO:0044238;GO:0071704;GO:0071704;GO:0071704;GO:0044237;GO:0044237;GO:0044237;GO:0044237;GO:0071840	regulation of metabolic process;regulation of cellular process;positive regulation of biological process;negative regulation of biological process;cellular nitrogen compound metabolic process;heterocycle metabolic process;cellular nitrogen compound metabolic process;cellular biosynthetic process;cellular aromatic compound metabolic process;cellular biosynthetic process;organic substance biosynthe…	GO:0019222;GO:0050794;GO:0048518;GO:0048519;GO:0034641;GO:0046483;GO:0034641;GO:0044249;GO:0006725;GO:0044249;GO:1901576;GO:0006139;GO:1901360;GO:0043170;GO:1901576;GO:0046483;GO:0034641;GO:0044249;GO:0006725;GO:0016043	K02601	transcription termination/antitermination protein NusG	gvh:HMPREF9231_1227	nusG	-	-	-	-	-	-	-	-	-	-	-	-	-	-	-	-	-	-	-	-	-	-	-	-
A_0409_2_k97_1086_1	1641	d__Bacteria	k__unclassified_d__Bacteria	p__Bacillota	c__Bacilli	o__Lactobacillales	f__Lactobacillaceae	g__Lactobacillus	s__Lactobacillus_crispatus	COG4166	ABC-type oligopeptide transport system, periplasmic component	E	Amino acid transport and metabolism	METABOLISM	-	-	-	-	-	-	-	K15580	oligopeptide transport system substrate-binding protein	lcr:LCRIS_00201	oppA	ko02024;ko01501;ko02010	群体感应;β-内酰胺耐药性;ABC转运器	Quorum sensing;beta-Lactam resistance;ABC transporters	-	-	-	-	Cellular Processes;Human Diseases;Environmental Information Processing	Cellular community - prokaryotes;Drug resistance: antimicrobial;Membrane transport	-	-	-	-	-	-	-	-	-	-	-	-	-	-	-
A_0409_2_k97_1089_1	867	d__Bacteria	k__unclassified_d__Bacteria	p__Bacillota	c__Bacilli	o__Lactobacillales	f__Lactobacillaceae	g__Lactobacillus	s__Lactobacillus_crispatus	COG0226	ABC-type phosphate transport system, periplasmic component	P	Inorganic ion transport and metabolism	METABOLISM	-	-	-	-	-	-	-	K02040	phosphate transport system substrate-binding protein	lcr:LCRIS_00361	pstS	ko05152;ko02020;ko02010	肺结核;双组分系统;ABC转运器	Tuberculosis;Two-component system;ABC transporters	-	-	-	-	Human Diseases;Environmental Information Processing;Environmental Information Processing	Infectious disease: bacterial;Signal transduction;Membrane transport	-	-	-	-	-	-	-	-	-	-	-	-	-	-	-
A_0409_2_k97_1089_2	996	d__Bacteria	k__unclassified_d__Bacteria	p__Bacillota	c__Bacilli	o__Lactobacillales	f__Lactobacillaceae	g__Lactobacillus	s__Lactobacillus_crispatus	COG0573	ABC-type phosphate transport system, permease component	P	Inorganic ion transport and metabolism	METABOLISM	molecular_function;molecular_function;cellular_component;biological_process	transporter activity;transporter activity;cellular anatomical entity;localization	GO:0005215;GO:0005215;GO:0110165;GO:0051179	transmembrane transporter activity;transmembrane transporter activity;membrane;establishment of localization	GO:0022857;GO:0022857;GO:0016020;GO:0051234	active transmembrane transporter activity;inorganic molecular entity transmembrane transporter activity;plasma membrane;transport	GO:0022804;GO:0015318;GO:0005886;GO:0006810	K02037	phosphate transport system permease protein	lcr:LCRIS_00362	pstC	ko02010	ABC转运器	ABC transporters	-	-	-	-	Environmental Information Processing	Membrane transport	-	-	-	-	-	-	-	-	-	-	-	-	-	-	-
A_0409_2_k97_1089_3	888	d__Bacteria	k__unclassified_d__Bacteria	p__Bacillota	c__Bacilli	o__Lactobacillales	f__Lactobacillaceae	g__Lactobacillus	s__Lactobacillus_crispatus	COG0581	ABC-type phosphate transport system, permease component	P	Inorganic ion transport and metabolism	METABOLISM	molecular_function;molecular_function;cellular_component;biological_process;biological_process	transporter activity;transporter activity;cellular anatomical entity;cellular process;localization	GO:0005215;GO:0005215;GO:0110165;GO:0009987;GO:0051179	transmembrane transporter activity;transmembrane transporter activity;membrane;transmembrane transport;establishment of localization	GO:0022857;GO:0022857;GO:0016020;GO:0055085;GO:0051234	active transmembrane transporter activity;inorganic molecular entity transmembrane transporter activity;plasma membrane;inorganic ion transmembrane transport;transport	GO:0022804;GO:0015318;GO:0005886;GO:0098660;GO:0006810	K02038	phosphate transport system permease protein	lcr:LCRIS_00363	pstA	ko02010	ABC转运器	ABC transporters	-	-	-	-	Environmental Information Processing	Membrane transport	-	-	-	-	-	-	-	-	-	-	-	WP_053511057.1	-	pstA	As
A_0409_2_k97_1089_4	795	d__Bacteria	k__unclassified_d__Bacteria	p__Bacillota	c__Bacilli	o__Lactobacillales	f__Lactobacillaceae	g__Lactobacillus	s__Lactobacillus_sp.	COG1117	ABC-type phosphate transport system, ATPase component	P	Inorganic ion transport and metabolism	METABOLISM	molecular_function;molecular_function;molecular_function;molecular_function;molecular_function;molecular_function;molecular_function;molecular_function;molecular_function	ATP-dependent activity;transporter activity;transporter activity;binding;binding;binding;binding;binding;catalytic activity	GO:0140657;GO:0005215;GO:0005215;GO:0005488;GO:0005488;GO:0005488;GO:0005488;GO:0005488;GO:0003824	ATPase-coupled transmembrane transporter activity;transmembrane transporter activity;transmembrane transporter activity;heterocyclic compound binding;carbohydrate derivative binding;ion binding;organic cyclic compound binding;small molecule binding;hydrolase activity	GO:0042626;GO:0022857;GO:0022857;GO:1901363;GO:0097367;GO:0043167;GO:0097159;GO:0036094;GO:0016787	ATPase-coupled inorganic anion transmembrane transporter activity;active transmembrane transporter activity;inorganic molecular entity transmembrane transporter activity;nucleoside phosphate binding;ribonucleotide binding;anion binding;nucleoside phosphate binding;nucleotide binding;hydrolase activity, acting on acid anhydrides	GO:0043225;GO:0022804;GO:0015318;GO:1901265;GO:0032553;GO:0043168;GO:1901265;GO:0000166;GO:0016817	K02036	phosphate transport system ATP-binding protein [EC:7.3.2.1]	lcr:LCRIS_00364	pstB	ko02010	ABC转运器	ABC transporters	7.3.2.1	Translocases;Catalysing the translocation of inorganic anions and their chelates;Linked to the hydrolysis of a nucleoside triphosphate;ATP phosphohydrolase (ABC-type, phosphate-importing)	-	-	Environmental Information Processing	Membrane transport	-	-	-	-	ARO:3000025	patB	PatB is an ABC transporter of Streptococcus pneumoniae that interacts with PatA to confer fluoroquinolone resistance..	patB	fluoroquinolone antibiotic	fluoroquinolone	antibiotic efflux	WP_036023543.1	-	pstB	As
A_0409_2_k97_1089_5	756	d__Bacteria	k__unclassified_d__Bacteria	p__Bacillota	c__Bacilli	o__Lactobacillales	f__Lactobacillaceae	g__Lactobacillus	s__Lactobacillus_crispatus	COG1117	ABC-type phosphate transport system, ATPase component	P	Inorganic ion transport and metabolism	METABOLISM	molecular_function;molecular_function;molecular_function;molecular_function;molecular_function;molecular_function;molecular_function;molecular_function;molecular_function	ATP-dependent activity;transporter activity;transporter activity;binding;binding;binding;binding;binding;catalytic activity	GO:0140657;GO:0005215;GO:0005215;GO:0005488;GO:0005488;GO:0005488;GO:0005488;GO:0005488;GO:0003824	ATPase-coupled transmembrane transporter activity;transmembrane transporter activity;transmembrane transporter activity;heterocyclic compound binding;carbohydrate derivative binding;ion binding;organic cyclic compound binding;small molecule binding;hydrolase activity	GO:0042626;GO:0022857;GO:0022857;GO:1901363;GO:0097367;GO:0043167;GO:0097159;GO:0036094;GO:0016787	ATPase-coupled inorganic anion transmembrane transporter activity;active transmembrane transporter activity;inorganic molecular entity transmembrane transporter activity;nucleoside phosphate binding;ribonucleotide binding;anion binding;nucleoside phosphate binding;nucleotide binding;hydrolase activity, acting on acid anhydrides	GO:0043225;GO:0022804;GO:0015318;GO:1901265;GO:0032553;GO:0043168;GO:1901265;GO:0000166;GO:0016817	K02036	phosphate transport system ATP-binding protein [EC:7.3.2.1]	lhr:R0052_01965	pstB	ko02010	ABC转运器	ABC transporters	7.3.2.1	Translocases;Catalysing the translocation of inorganic anions and their chelates;Linked to the hydrolysis of a nucleoside triphosphate;ATP phosphohydrolase (ABC-type, phosphate-importing)	-	-	Environmental Information Processing	Membrane transport	-	-	-	-	ARO:3002522	novA	A type III ABC transporter, identified on the novobiocin biosynthetic gene cluster, involved in the transport and resistance of novobiocin.	novA	aminocoumarin antibiotic	aminocoumarin	antibiotic efflux	WP_036023543.1	-	pstB	As
A_0409_2_k97_1090_1	1827	d__Bacteria	k__unclassified_d__Bacteria	p__Bacillota	c__Bacilli	o__Lactobacillales	f__Lactobacillaceae	g__Lactobacillus	s__Lactobacillus_crispatus	COG3127	Predicted ABC-type transport system involved in lysophospholipase L1 biosynthesis, permease component	Q	Secondary metabolites biosynthesis, transport and catabolism	METABOLISM	cellular_component;biological_process	cellular anatomical entity;localization	GO:0110165;GO:0051179	membrane;establishment of localization	GO:0016020;GO:0051234	plasma membrane;transport	GO:0005886;GO:0006810	K02004	putative ABC transport system permease protein	lga:LGAS_1693	-	-	-	-	-	-	-	-	-	-	-	-	-	-	-	-	-	-	-	-	-	-	-	-	-
A_0409_2_k97_1091_1	2088	d__Bacteria	k__unclassified_d__Bacteria	p__Bacillota	c__Bacilli	o__Lactobacillales	f__Lactobacillaceae	g__Lactobacillus	s__Lactobacillus_jensenii	COG0550	DNA topoisomerase IA	L	Replication, recombination and repair	INFORMATION STORAGE AND PROCESSING	-	-	-	-	-	-	-	K03168	DNA topoisomerase I [EC:5.6.2.1]	lje:BUE77_04610	topA	-	-	-	5.6.2.1	Isomerases;Isomerases altering macromolecular conformation;Enzymes altering nucleic acid conformation;DNA topoisomerase	-	-	-	-	-	-	-	-	-	-	-	-	-	-	-	-	-	-	-
A_0409_2_k97_1091_2	1320	d__Bacteria	k__unclassified_d__Bacteria	p__Bacillota	c__Bacilli	o__Lactobacillales	f__Lactobacillaceae	g__Lactobacillus	s__Lactobacillus_jensenii	COG1206	Folate-dependent tRNA-U54 methylase TrmFO/GidA	J	Translation, ribosomal structure and biogenesis	INFORMATION STORAGE AND PROCESSING	-	-	-	-	-	-	-	K04094	methylenetetrahydrofolate--tRNA-(uracil-5-)-methyltransferase [EC:2.1.1.74]	lje:BUE77_04615	trmFO	-	-	-	2.1.1.74	Transferases;Transferring one-carbon groups;Methyltransferases;5,10-methylenetetrahydrofolate:tRNA (uracil54-C5)-methyltransferase	-	-	-	-	-	-	-	-	-	-	-	-	-	-	-	-	-	-	-
A_0409_2_k97_1093_2	1080	d__Bacteria	k__unclassified_d__Bacteria	p__Bacillota	c__Bacilli	o__Lactobacillales	f__Lactobacillaceae	g__Lactobacillus	s__Lactobacillus_jensenii	COG0117	Riboflavin biosynthesis protein RibD, pyrimidine deaminase domain	H	Coenzyme transport and metabolism	METABOLISM	-	-	-	-	-	-	-	K11752	diaminohydroxyphosphoribosylaminopyrimidine deaminase / 5-amino-6-(5-phosphoribosylamino)uracil reductase [EC:3.5.4.26 1.1.1.193]	lje:BUE77_00595	ribD	ko02024;ko01110;ko01240;ko00740;ko01100	群体感应;次级代谢产物的生物合成;辅助因子的生物合成;核黄素代谢;代谢途径	Quorum sensing;Biosynthesis of secondary metabolites;Biosynthesis of cofactors;Riboflavin metabolism;Metabolic pathways	3.5.4.26;1.1.1.193	Hydrolases;Acting on carbon-nitrogen bonds, other than peptide bonds;In cyclic amidines;2,5-diamino-6-hydroxy-4-(5-phospho-D-ribosylamino)pyrimidine 2-aminohydrolase|Oxidoreductases;Acting on the CH-OH group of donors;With NAD+ or NADP+ as acceptor;5-amino-6-(5-phospho-D-ribitylamino)uracil:NADP+ 1'-oxidoreductase	M00125	Riboflavin biosynthesis, plants and bacteria, GTP => riboflavin/FMN/FAD	Cellular Processes;Metabolism;Metabolism;Metabolism;Metabolism	Cellular community - prokaryotes;Global and overview maps;Global and overview maps;Metabolism of cofactors and vitamins;Global and overview maps	-	-	-	-	-	-	-	-	-	-	-	-	-	-	-
A_0409_2_k97_1096_1	2382	d__Bacteria	k__unclassified_d__Bacteria	p__Bacillota	c__Bacilli	o__Lactobacillales	f__Lactobacillaceae	g__Lactobacillus	s__Lactobacillus_jensenii	COG0574	Phosphoenolpyruvate synthase/pyruvate phosphate dikinase	G	Carbohydrate transport and metabolism	METABOLISM	-	-	-	-	-	-	-	K01007	pyruvate, water dikinase [EC:2.7.9.2]	lje:BUE77_06775	ppsA	ko00010;ko01110;ko01200;ko00620;ko00680;ko01120;ko00720;ko01100	糖酵解/糖原异生;次级代谢产物的生物合成;碳代谢;丙酮酸代谢;甲烷代谢;不同环境中的微生物代谢;原核生物中的碳固定途径;代谢途径	Glycolysis / Gluconeogenesis;Biosynthesis of secondary metabolites;Carbon metabolism;Pyruvate metabolism;Methane metabolism;Microbial metabolism in diverse environments;Carbon fixation pathways in prokaryotes;Metabolic pathways	2.7.9.2	Transferases;Transferring phosphorus-containing groups;Phosphotransferases with paired acceptors;ATP:pyruvate, water phosphotransferase	M00374;M00173	Dicarboxylate-hydroxybutyrate cycle;Reductive citrate cycle (Arnon-Buchanan cycle)	Metabolism;Metabolism;Metabolism;Metabolism;Metabolism;Metabolism;Metabolism;Metabolism	Carbohydrate metabolism;Global and overview maps;Global and overview maps;Carbohydrate metabolism;Energy metabolism;Global and overview maps;Energy metabolism;Global and overview maps	-	-	-	-	ARO:3003992	rphB	rphB is a rifampin phosphotransferase protein found in Paenibacillus sp. LC231, a strain of Paenibacillus isolated from Lechuguilla Cave, NM, USA. Confers resistance to rifamycin antibiotics, specifically rifampin, through rifampin inactivation. Described by Pawlowski et al. 2016.	rphB	rifamycin antibiotic	rifamycin	antibiotic inactivation	-	-	-	-
A_0409_2_k97_1097_2	1338	d__Bacteria	k__unclassified_d__Bacteria	p__Bacillota	c__Bacilli	o__Lactobacillales	f__Lactobacillaceae	g__Lactobacillus	s__Lactobacillus_sp.	COG0166	Glucose-6-phosphate isomerase	G	Carbohydrate transport and metabolism	METABOLISM	molecular_function;biological_process;biological_process;biological_process;biological_process;biological_process;biological_process;biological_process;biological_process;biological_process;biological_process;biological_process;biological_process;biological_process;biological_process;biological_process;biological_process	catalytic activity;metabolic process;metabolic process;metabolic process;metabolic process;metabolic process;metabolic process;metabolic process;metabolic process;metabolic process;metabolic process;metabolic process;metabolic process;metabolic process;metabolic process;cellular process;cellular process	GO:0003824;GO:0008152;GO:0008152;GO:0008152;GO:0008152;GO:0008152;GO:0008152;GO:0008152;GO:0008152;GO:0008152;GO:0008152;GO:0008152;GO:0008152;GO:0008152;GO:0008152;GO:0009987;GO:0009987	isomerase activity;cellular metabolic process;cellular metabolic process;biosynthetic process;biosynthetic process;catabolic process;small molecule metabolic process;small molecule metabolic process;small molecule metabolic process;primary metabolic process;organic substance metabolic process;organic substance metabolic process;organic substance metabolic process;organic substance metabolic proce…	GO:0016853;GO:0044237;GO:0044237;GO:0009058;GO:0009058;GO:0009056;GO:0044281;GO:0044281;GO:0044281;GO:0044238;GO:0071704;GO:0071704;GO:0071704;GO:0071704;GO:0071704;GO:0044237;GO:0044237	intramolecular oxidoreductase activity;generation of precursor metabolites and energy;organic acid metabolic process;small molecule biosynthetic process;organic substance biosynthetic process;organic substance catabolic process;monosaccharide metabolic process;organic acid metabolic process;small molecule biosynthetic process;carbohydrate metabolic process;carbohydrate derivative metabolic proces…	GO:0016860;GO:0006091;GO:0006082;GO:0044283;GO:1901576;GO:1901575;GO:0005996;GO:0006082;GO:0044283;GO:0005975;GO:1901135;GO:0006082;GO:0005975;GO:1901575;GO:1901576;GO:0006091;GO:0006082	K01810	glucose-6-phosphate isomerase [EC:5.3.1.9]	lai:LAC30SC_03765	pgi	ko01200;ko01250;ko00010;ko01110;ko00030;ko01100;ko01120;ko00520;ko00500	碳代谢;核苷酸糖的生物合成;糖酵解/糖原异生;次级代谢产物的生物合成;磷酸戊糖途径;代谢途径;不同环境中的微生物代谢;氨基糖和核苷酸糖代谢;淀粉和蔗糖代谢	Carbon metabolism;Biosynthesis of nucleotide sugars;Glycolysis / Gluconeogenesis;Biosynthesis of secondary metabolites;Pentose phosphate pathway;Metabolic pathways;Microbial metabolism in diverse environments;Amino sugar and nucleotide sugar metabolism;Starch and sucrose metabolism	5.3.1.9	Isomerases;Intramolecular oxidoreductases;Interconverting aldoses and ketoses, and related compounds;alpha-D-glucose-6-phosphate aldose-ketose-isomerase (configuration-inverting)	M00909;M00001;M00892;M00004	UDP-N-acetyl-D-glucosamine biosynthesis, prokaryotes, glucose => UDP-GlcNAc;Glycolysis (Embden-Meyerhof pathway), glucose => pyruvate;UDP-N-acetyl-D-glucosamine biosynthesis, eukaryotes, glucose => UDP-GlcNAc;Pentose phosphate pathway (Pentose phosphate cycle)	Metabolism;Metabolism;Metabolism;Metabolism;Metabolism;Metabolism;Metabolism;Metabolism;Metabolism	Global and overview maps;Global and overview maps;Carbohydrate metabolism;Global and overview maps;Carbohydrate metabolism;Global and overview maps;Global and overview maps;Carbohydrate metabolism;Carbohydrate metabolism	-	-	-	-	-	-	-	-	-	-	-	-	-	-	-
A_0409_2_k97_1097_3	603	d__Bacteria	k__unclassified_d__Bacteria	p__Bacillota	c__Bacilli	o__Lactobacillales	f__Lactobacillaceae	g__Lactobacillus	s__Lactobacillus_sp.	COG4767	Glycopeptide antibiotics resistance protein	V	Defense mechanisms	CELLULAR PROCESSES AND SIGNALING	-	-	-	-	-	-	-	-	-	-	-	-	-	-	-	-	-	-	-	-	-	-	-	-	-	-	-	-	-	-	-	-	-	-	-
A_0409_2_k97_1097_5	1455	d__Bacteria	k__unclassified_d__Bacteria	p__Bacillota	c__Bacilli	o__Lactobacillales	f__Lactobacillaceae	g__Lactobacillus	s__Lactobacillus_crispatus	COG0642	Signal transduction histidine kinase	T	Signal transduction mechanisms	CELLULAR PROCESSES AND SIGNALING	-	-	-	-	-	-	-	K02484	two-component system, OmpR family, sensor kinase [EC:2.7.13.3]	bsl:A7A1_0134	-	-	-	-	2.7.13.3	Transferases;Transferring phosphorus-containing groups;Protein-histidine kinases;ATP:protein-L-histidine N-phosphotransferase	-	-	-	-	-	-	-	-	ARO:3003067	smeS	smeS is the protein kinase sensor component of a two component signal transduction system that includes smeR.	smeS	aminoglycoside antibiotic;cephalosporin;cephamycin;penam	Multidrug	antibiotic efflux	WP_043000168.1	-	baeS	Zn,W,SDC
A_0409_2_k97_1097_6	723	d__Bacteria	k__unclassified_d__Bacteria	p__Bacillota	c__Bacilli	o__Lactobacillales	f__Lactobacillaceae	g__Lactobacillus	s__Lactobacillus_crispatus	COG0745	DNA-binding response regulator, OmpR family, contains REC and winged-helix (wHTH) domain	T;K	Signal transduction mechanisms;Transcription	CELLULAR PROCESSES AND SIGNALING;INFORMATION STORAGE AND PROCESSING	molecular_function;molecular_function;biological_process;biological_process;biological_process	binding;binding;biological regulation;biological regulation;cellular process	GO:0005488;GO:0005488;GO:0065007;GO:0065007;GO:0009987	heterocyclic compound binding;organic cyclic compound binding;regulation of biological process;regulation of biological process;signal transduction	GO:1901363;GO:0097159;GO:0050789;GO:0050789;GO:0007165	nucleic acid binding;nucleic acid binding;regulation of metabolic process;regulation of cellular process;intracellular signal transduction	GO:0003676;GO:0003676;GO:0019222;GO:0050794;GO:0035556	K02483	two-component system, OmpR family, response regulator	lcr:LCRIS_00751	-	-	-	-	-	-	-	-	-	-	-	-	-	-	ARO:3002928	vanR gene in vanM cluster	Also known as vanRM, is a vanR variant found in the vanM gene cluster.	vanR_in_vanM_cl	glycopeptide antibiotic	glycopeptide	antibiotic target alteration	WP_038016140.1	-	cpxR	H2O2,BAC,Chlorhexidine
A_0409_2_k97_1097_7	390	d__Bacteria	k__unclassified_d__Bacteria	p__Bacillota	c__Bacilli	o__Lactobacillales	f__Lactobacillaceae	g__Lactobacillus	s__Lactobacillus_sp.	-	-	-	-	-	-	-	-	-	-	-	-	-	-	-	-	-	-	-	-	-	-	-	-	-	-	-	-	-	-	-	-	-	-	-	-	-	-	-	-
A_0409_2_k97_1097_8	963	d__Bacteria	k__unclassified_d__Bacteria	p__Bacillota	c__Bacilli	o__Lactobacillales	f__Lactobacillaceae	g__Lactobacillus	s__Lactobacillus_crispatus	COG1482	Mannose-6-phosphate isomerase, class I	G	Carbohydrate transport and metabolism	METABOLISM	molecular_function;molecular_function;biological_process;biological_process	binding;catalytic activity;metabolic process;metabolic process	GO:0005488;GO:0003824;GO:0008152;GO:0008152	ion binding;isomerase activity;primary metabolic process;organic substance metabolic process	GO:0043167;GO:0016853;GO:0044238;GO:0071704	cation binding;intramolecular oxidoreductase activity;carbohydrate metabolic process;carbohydrate metabolic process	GO:0043169;GO:0016860;GO:0005975;GO:0005975	K01809	mannose-6-phosphate isomerase [EC:5.3.1.8]	lcr:LCRIS_00749	manA	ko01100;ko01250;ko00541;ko00051;ko01240;ko00520;ko01110	代谢途径;核苷酸糖的生物合成;O-抗原核苷酸糖生物合成;果糖和甘露糖代谢;辅助因子的生物合成;氨基糖和核苷酸糖代谢;次级代谢产物的生物合成	Metabolic pathways;Biosynthesis of nucleotide sugars;O-Antigen nucleotide sugar biosynthesis;Fructose and mannose metabolism;Biosynthesis of cofactors;Amino sugar and nucleotide sugar metabolism;Biosynthesis of secondary metabolites	5.3.1.8	Isomerases;Intramolecular oxidoreductases;Interconverting aldoses and ketoses, and related compounds;D-mannose-6-phosphate aldose-ketose-isomerase	M00114	Ascorbate biosynthesis, plants, fructose-6P => ascorbate	Metabolism;Metabolism;Metabolism;Metabolism;Metabolism;Metabolism;Metabolism	Global and overview maps;Global and overview maps;Glycan biosynthesis and metabolism;Carbohydrate metabolism;Global and overview maps;Carbohydrate metabolism;Global and overview maps	-	-	-	-	-	-	-	-	-	-	-	-	-	-	-
A_0409_2_k97_1097_9	1164	d__Bacteria	k__unclassified_d__Bacteria	p__Bacillota	c__Bacilli	o__Lactobacillales	f__Lactobacillaceae	g__Lactobacillus	s__Lactobacillus_crispatus	COG1168	Bifunctional PLP-dependent enzyme with beta-cystathionase and maltose regulon repressor activities	E;R	Amino acid transport and metabolism;General function prediction only	METABOLISM;POORLY CHARACTERIZED	molecular_function;molecular_function;molecular_function;molecular_function;molecular_function	binding;binding;binding;binding;catalytic activity	GO:0005488;GO:0005488;GO:0005488;GO:0005488;GO:0003824	heterocyclic compound binding;ion binding;organic cyclic compound binding;small molecule binding;transferase activity	GO:1901363;GO:0043167;GO:0097159;GO:0036094;GO:0016740	vitamin B6 binding;anion binding;vitamin B6 binding;vitamin binding;transferase activity, transferring nitrogenous groups	GO:0070279;GO:0043168;GO:0070279;GO:0019842;GO:0016769	K14155	cysteine-S-conjugate beta-lyase [EC:4.4.1.13]	luu:H4B44_07460	patB	ko01110;ko00270;ko00450;ko01100;ko01230	次级代谢产物的生物合成;半胱氨酸和蛋氨酸代谢;硒化合物代谢;代谢途径;氨基酸生物合成	Biosynthesis of secondary metabolites;Cysteine and methionine metabolism;Selenocompound metabolism;Metabolic pathways;Biosynthesis of amino acids	4.4.1.13	Lyases;Carbon-sulfur lyases;Carbon-sulfur lyases (only sub-subclass identified to date);L-cysteine-S-conjugate thiol-lyase (deaminating; 2-aminoprop-2-enoate-forming)	M00017	Methionine biosynthesis, aspartate => homoserine => methionine	Metabolism;Metabolism;Metabolism;Metabolism;Metabolism	Global and overview maps;Amino acid metabolism;Metabolism of other amino acids;Global and overview maps;Global and overview maps	-	-	-	-	-	-	-	-	-	-	-	-	-	-	-
A_0409_2_k97_1099_1	510	d__Bacteria	k__unclassified_d__Bacteria	p__Actinomycetota	c__Actinomycetes	o__Actinomycetales	f__Actinomycetaceae	g__Fannyhessea	s__Fannyhessea_vaginae	-	-	-	-	-	-	-	-	-	-	-	-	-	-	-	-	-	-	-	-	-	-	-	-	-	-	-	-	-	-	-	-	-	-	-	-	-	-	-	-
A_0409_2_k97_1102_1	579	d__Bacteria	k__unclassified_d__Bacteria	p__Actinomycetota	c__Actinomycetes	o__Bifidobacteriales	f__Bifidobacteriaceae	g__Gardnerella	s__Gardnerella_vaginalis	COG0436	Aspartate/methionine/tyrosine aminotransferase	E	Amino acid transport and metabolism	METABOLISM	-	-	-	-	-	-	-	K00812	aspartate aminotransferase [EC:2.6.1.1]	gvg:HMPREF0421_20325	aspB	ko00270;ko00220;ko01100;ko00330;ko00950;ko00350;ko01230;ko00360;ko00400;ko00960;ko00250;ko01210;ko00401;ko01110	半胱氨酸和蛋氨酸代谢;精氨酸生物合成;代谢途径;精氨酸和脯氨酸代谢;异喹啉生物碱生物合成;酪氨酸代谢;氨基酸生物合成;苯丙氨酸代谢;苯丙氨酸、酪氨酸和色氨酸生物合成;莨菪烷、哌啶和吡啶生物碱的生物合成;丙氨酸、天冬氨酸和谷氨酸代谢;2-氧代羧酸代谢;新生霉素生物合成;次级代谢产物的生物合成	Cysteine and methionine metabolism;Arginine biosynthesis;Metabolic pathways;Arginine and proline metabolism;Isoquinoline alkaloid biosynthesis;Tyrosine metabolism;Biosynthesis of amino acids;Phenylalanine metabolism;Phenylalanine, tyrosine and tryptophan biosynthesis;Tropane, piperidine and pyridine alkaloid biosynthesis;Alanine, aspartate and glutamate metabolism;2-Oxocarboxylic acid metabolism;…	2.6.1.1	Transferases;Transferring nitrogenous groups;Transaminases;L-aspartate:2-oxoglutarate aminotransferase	-	-	Metabolism;Metabolism;Metabolism;Metabolism;Metabolism;Metabolism;Metabolism;Metabolism;Metabolism;Metabolism;Metabolism;Metabolism;Metabolism;Metabolism	Amino acid metabolism;Amino acid metabolism;Global and overview maps;Amino acid metabolism;Biosynthesis of other secondary metabolites;Amino acid metabolism;Global and overview maps;Amino acid metabolism;Amino acid metabolism;Biosynthesis of other secondary metabolites;Amino acid metabolism;Global and overview maps;Biosynthesis of other secondary metabolites;Global and overview maps	-	-	-	-	-	-	-	-	-	-	-	-	-	-	-
A_0409_2_k97_1104_1	444	d__Bacteria	k__unclassified_d__Bacteria	p__Bacillota	c__Bacilli	o__Lactobacillales	f__Lactobacillaceae	g__Lactobacillus	s__Lactobacillus_crispatus	COG0300	Short-chain dehydrogenase	R	General function prediction only	POORLY CHARACTERIZED	-	-	-	-	-	-	-	K07124	uncharacterized protein	ljh:LJP_1769	-	-	-	-	-	-	-	-	-	-	-	-	-	-	-	-	-	-	-	-	-	-	-	-	-
A_0409_2_k97_1104_3	621	d__Bacteria	k__unclassified_d__Bacteria	p__Bacillota	c__Bacilli	o__Lactobacillales	f__Lactobacillaceae	g__Lactobacillus	s__Lactobacillus_sp.	COG2207	AraC-type DNA-binding domain and AraC-containing proteins	K	Transcription	INFORMATION STORAGE AND PROCESSING	molecular_function;molecular_function	binding;binding	GO:0005488;GO:0005488	heterocyclic compound binding;organic cyclic compound binding	GO:1901363;GO:0097159	nucleic acid binding;nucleic acid binding	GO:0003676;GO:0003676	-	-	-	-	-	-	-	-	-	-	-	-	-	-	-	-	-	-	-	-	-	-	-	-	-	-	-	-
A_0409_2_k97_1108_1	396	d__Bacteria	k__unclassified_d__Bacteria	p__Bacillota	c__Bacilli	o__Lactobacillales	f__Lactobacillaceae	g__Lactobacillus	s__Lactobacillus_jensenii	COG3576	Predicted flavin-nucleotide-binding protein, pyridoxine 5'-phosphate oxidase superfamily	R	General function prediction only	POORLY CHARACTERIZED	-	-	-	-	-	-	-	K07006	uncharacterized protein	lje:BUE77_05135	-	-	-	-	-	-	-	-	-	-	-	-	-	-	-	-	-	-	-	-	-	-	-	-	-
A_0409_2_k97_1109_1	1359	d__Bacteria	k__unclassified_d__Bacteria	p__Bacillota	c__Bacilli	o__Lactobacillales	f__Lactobacillaceae	g__Lactobacillus	s__Lactobacillus_jensenii	COG3610	Uncharacterized membrane protein YjjB, DUF3815 family	S	Function unknown	POORLY CHARACTERIZED	-	-	-	-	-	-	-	-	-	-	-	-	-	-	-	-	-	-	-	-	-	-	-	-	-	-	-	-	-	-	-	-	-	-	-
A_0409_2_k97_1115_2	987	d__Bacteria	k__unclassified_d__Bacteria	p__Bacillota	c__Bacilli	o__Lactobacillales	f__Lactobacillaceae	g__Lactobacillus	s__Lactobacillus_crispatus	COG1609	DNA-binding transcriptional regulator, LacI/PurR family	K	Transcription	INFORMATION STORAGE AND PROCESSING	molecular_function;molecular_function;biological_process;biological_process	binding;binding;biological regulation;biological regulation	GO:0005488;GO:0005488;GO:0065007;GO:0065007	heterocyclic compound binding;organic cyclic compound binding;regulation of biological process;regulation of biological process	GO:1901363;GO:0097159;GO:0050789;GO:0050789	nucleic acid binding;nucleic acid binding;regulation of metabolic process;regulation of cellular process	GO:0003676;GO:0003676;GO:0019222;GO:0050794	K03484	LacI family transcriptional regulator, sucrose operon repressor	lcr:LCRIS_00398	scrR	-	-	-	-	-	-	-	-	-	-	-	-	-	-	-	-	-	-	-	-	-	-	-	-
A_0409_2_k97_1119_1	1308	d__Bacteria	k__unclassified_d__Bacteria	p__Bacillota	c__Bacilli	o__Lactobacillales	f__Lactobacillaceae	g__Lactobacillus	s__Lactobacillus_jensenii	COG2252	Xanthine/guanine/uracil/vitamin C permease GhxP/GhxQ, nucleobase:cation symporter 2 ( NCS2) family	F	Nucleotide transport and metabolism	METABOLISM	molecular_function;cellular_component;biological_process;biological_process	transporter activity;cellular anatomical entity;cellular process;localization	GO:0005215;GO:0110165;GO:0009987;GO:0051179	transmembrane transporter activity;membrane;transmembrane transport;establishment of localization	GO:0022857;GO:0016020;GO:0055085;GO:0051234	nucleobase transmembrane transporter activity;plasma membrane;purine-containing compound transmembrane transport;transport	GO:0015205;GO:0005886;GO:0072530;GO:0006810	K06901	adenine/guanine/hypoxanthine permease	lje:BUE77_00870	pbuG	-	-	-	-	-	-	-	-	-	-	-	-	-	-	-	-	-	-	-	-	-	-	-	-
A_0409_2_k97_112_1	699	d__Bacteria	k__unclassified_d__Bacteria	p__Actinomycetota	c__Actinomycetes	o__Bifidobacteriales	f__Bifidobacteriaceae	g__Gardnerella	s__Gardnerella_vaginalis	COG4721	ABC-type thiamine/hydroxymethylpyrimidine transport system, permease component	H	Coenzyme transport and metabolism	METABOLISM	-	-	-	-	-	-	-	K16925	energy-coupling factor transport system permease protein	gvg:HMPREF0421_21187	ykoE	-	-	-	-	-	-	-	-	-	-	-	-	-	-	-	-	-	-	-	-	-	-	-	-
A_0409_2_k97_1125_1	621	d__Bacteria	k__unclassified_d__Bacteria	p__Actinomycetota	c__Actinomycetes	o__Bifidobacteriales	f__Bifidobacteriaceae	g__Gardnerella	s__Gardnerella_vaginalis	COG0617	tRNA nucleotidyltransferase/poly(A) polymerase	J	Translation, ribosomal structure and biogenesis	INFORMATION STORAGE AND PROCESSING	-	-	-	-	-	-	-	K00970	poly(A) polymerase [EC:2.7.7.19]	gvh:HMPREF9231_1397	pcnB	ko03018	RNA降解	RNA degradation	2.7.7.19	Transferases;Transferring phosphorus-containing groups;Nucleotidyltransferases;ATP:polynucleotide adenylyltransferase	-	-	Genetic Information Processing	Folding, sorting and degradation	-	-	-	-	-	-	-	-	-	-	-	-	-	-	-
A_0409_2_k97_1126_1	1044	d__Bacteria	k__unclassified_d__Bacteria	p__Bacillota	c__Bacilli	o__Lactobacillales	f__Lactobacillaceae	g__Lactobacillus	s__Lactobacillus_jensenii	COG2390	DNA-binding transcriptional regulator LsrR, DeoR family	K	Transcription	INFORMATION STORAGE AND PROCESSING	molecular_function;molecular_function	binding;binding	GO:0005488;GO:0005488	heterocyclic compound binding;organic cyclic compound binding	GO:1901363;GO:0097159	nucleic acid binding;nucleic acid binding	GO:0003676;GO:0003676	K05311	central glycolytic genes regulator	lje:BUE77_03285	cggR	-	-	-	-	-	-	-	-	-	-	-	-	-	-	-	-	-	-	-	-	-	-	-	-
A_0409_2_k97_1126_2	1017	d__Bacteria	k__unclassified_d__Bacteria	p__Bacillota	c__Bacilli	o__Lactobacillales	f__Lactobacillaceae	g__Lactobacillus	s__Lactobacillus_sp.	COG0057	Glyceraldehyde-3-phosphate dehydrogenase/erythrose-4-phosphate dehydrogenase	G	Carbohydrate transport and metabolism	METABOLISM	molecular_function;molecular_function;molecular_function;molecular_function;biological_process;biological_process;biological_process	binding;binding;binding;catalytic activity;metabolic process;metabolic process;metabolic process	GO:0005488;GO:0005488;GO:0005488;GO:0003824;GO:0008152;GO:0008152;GO:0008152	heterocyclic compound binding;organic cyclic compound binding;small molecule binding;oxidoreductase activity;small molecule metabolic process;primary metabolic process;organic substance metabolic process	GO:1901363;GO:0097159;GO:0036094;GO:0016491;GO:0044281;GO:0044238;GO:0071704	nucleoside phosphate binding;nucleoside phosphate binding;nucleotide binding;oxidoreductase activity, acting on the aldehyde or oxo group of donors;monosaccharide metabolic process;carbohydrate metabolic process;carbohydrate metabolic process	GO:1901265;GO:1901265;GO:0000166;GO:0016903;GO:0005996;GO:0005975;GO:0005975	K00134	glyceraldehyde 3-phosphate dehydrogenase (phosphorylating) [EC:1.2.1.12]	lje:BUE77_03290	gapA	ko01200;ko01230;ko05130;ko00010;ko05415;ko04066;ko01110;ko00710;ko01100;ko05010;ko05132;ko01120	碳代谢;氨基酸生物合成;致病性大肠杆菌感染;糖酵解/糖原异生;糖尿病性心肌病;HIF-1信号通路;次级代谢产物的生物合成;光合生物的固碳作用;代谢途径;阿尔茨海默病;沙门氏菌感染;不同环境中的微生物代谢	Carbon metabolism;Biosynthesis of amino acids;Pathogenic Escherichia coli infection;Glycolysis / Gluconeogenesis;Diabetic cardiomyopathy;HIF-1 signaling pathway;Biosynthesis of secondary metabolites;Carbon fixation in photosynthetic organisms;Metabolic pathways;Alzheimer disease;Salmonella infection;Microbial metabolism in diverse environments	1.2.1.12	Oxidoreductases;Acting on the aldehyde or oxo group of donors;With NAD+ or NADP+ as acceptor;D-glyceraldehyde-3-phosphate:NAD+ oxidoreductase (phosphorylating)	M00001;M00552;M00003;M00002;M00165;M00166;M00308	Glycolysis (Embden-Meyerhof pathway), glucose => pyruvate;D-galactonate degradation, De Ley-Doudoroff pathway, D-galactonate => glycerate-3P;Gluconeogenesis, oxaloacetate => fructose-6P;Glycolysis, core module involving three-carbon compounds;Reductive pentose phosphate cycle (Calvin cycle);Reductive pentose phosphate cycle, ribulose-5P => glyceraldehyde-3P;Semi-phosphorylative Entner-Doudoroff p…	Metabolism;Metabolism;Human Diseases;Metabolism;Human Diseases;Environmental Information Processing;Metabolism;Metabolism;Metabolism;Human Diseases;Human Diseases;Metabolism	Global and overview maps;Global and overview maps;Infectious disease: bacterial;Carbohydrate metabolism;Cardiovascular disease;Signal transduction;Global and overview maps;Energy metabolism;Global and overview maps;Neurodegenerative disease;Infectious disease: bacterial;Global and overview maps	-	-	-	-	-	-	-	-	-	-	-	-	-	-	-
A_0409_2_k97_1126_3	1212	d__Bacteria	k__unclassified_d__Bacteria	p__Bacillota	c__Bacilli	o__Lactobacillales	f__Lactobacillaceae	g__Lactobacillus	s__Lactobacillus_sp.	COG0126	3-phosphoglycerate kinase	G	Carbohydrate transport and metabolism	METABOLISM	molecular_function;molecular_function;molecular_function;molecular_function;molecular_function;molecular_function;biological_process;biological_process;biological_process;biological_process;biological_process;biological_process;biological_process;biological_process;biological_process;biological_process;biological_process;biological_process	binding;binding;binding;binding;binding;catalytic activity;metabolic process;metabolic process;metabolic process;metabolic process;metabolic process;metabolic process;metabolic process;metabolic process;metabolic process;cellular process;cellular process;cellular process	GO:0005488;GO:0005488;GO:0005488;GO:0005488;GO:0005488;GO:0003824;GO:0008152;GO:0008152;GO:0008152;GO:0008152;GO:0008152;GO:0008152;GO:0008152;GO:0008152;GO:0008152;GO:0009987;GO:0009987;GO:0009987	heterocyclic compound binding;carbohydrate derivative binding;ion binding;organic cyclic compound binding;small molecule binding;transferase activity;cellular metabolic process;cellular metabolic process;cellular metabolic process;catabolic process;small molecule metabolic process;primary metabolic process;organic substance metabolic process;organic substance metabolic process;organic substance m…	GO:1901363;GO:0097367;GO:0043167;GO:0097159;GO:0036094;GO:0016740;GO:0044237;GO:0044237;GO:0044237;GO:0009056;GO:0044281;GO:0044238;GO:0071704;GO:0071704;GO:0071704;GO:0044237;GO:0044237;GO:0044237	nucleoside phosphate binding;ribonucleotide binding;anion binding;nucleoside phosphate binding;nucleotide binding;transferase activity, transferring phosphorus-containing groups;generation of precursor metabolites and energy;phosphorus metabolic process;organic acid metabolic process;organic substance catabolic process;organic acid metabolic process;carbohydrate metabolic process;organic acid met…	GO:1901265;GO:0032553;GO:0043168;GO:1901265;GO:0000166;GO:0016772;GO:0006091;GO:0006793;GO:0006082;GO:1901575;GO:0006082;GO:0005975;GO:0006082;GO:0005975;GO:1901575;GO:0006091;GO:0006793;GO:0006082	K00927	phosphoglycerate kinase [EC:2.7.2.3]	lje:BUE77_03295	pgk	ko01120;ko01100;ko00010;ko04066;ko01110;ko00710;ko01200;ko01230	不同环境中的微生物代谢;代谢途径;糖酵解/糖原异生;HIF-1信号通路;次级代谢产物的生物合成;光合生物的固碳作用;碳代谢;氨基酸生物合成	Microbial metabolism in diverse environments;Metabolic pathways;Glycolysis / Gluconeogenesis;HIF-1 signaling pathway;Biosynthesis of secondary metabolites;Carbon fixation in photosynthetic organisms;Carbon metabolism;Biosynthesis of amino acids	2.7.2.3	Transferases;Transferring phosphorus-containing groups;Phosphotransferases with a carboxy group as acceptor;ATP:3-phospho-D-glycerate 1-phosphotransferase	M00166;M00308;M00552;M00003;M00001;M00165;M00002	Reductive pentose phosphate cycle, ribulose-5P => glyceraldehyde-3P;Semi-phosphorylative Entner-Doudoroff pathway, gluconate => glycerate-3P;D-galactonate degradation, De Ley-Doudoroff pathway, D-galactonate => glycerate-3P;Gluconeogenesis, oxaloacetate => fructose-6P;Glycolysis (Embden-Meyerhof pathway), glucose => pyruvate;Reductive pentose phosphate cycle (Calvin cycle);Glycolysis, core module…	Metabolism;Metabolism;Metabolism;Environmental Information Processing;Metabolism;Metabolism;Metabolism;Metabolism	Global and overview maps;Global and overview maps;Carbohydrate metabolism;Signal transduction;Global and overview maps;Energy metabolism;Global and overview maps;Global and overview maps	-	-	-	-	-	-	-	-	-	-	-	-	-	-	-
A_0409_2_k97_1126_4	756	d__Bacteria	k__unclassified_d__Bacteria	p__Bacillota	c__Bacilli	o__Lactobacillales	f__Lactobacillaceae	g__Lactobacillus	s__Lactobacillus_jensenii	COG0149	Triosephosphate isomerase	G	Carbohydrate transport and metabolism	METABOLISM	molecular_function;biological_process;biological_process;biological_process;biological_process;biological_process;biological_process;biological_process;biological_process;biological_process;biological_process;biological_process;biological_process;biological_process;biological_process;biological_process	catalytic activity;metabolic process;metabolic process;metabolic process;metabolic process;metabolic process;metabolic process;metabolic process;metabolic process;metabolic process;metabolic process;metabolic process;metabolic process;metabolic process;cellular process;cellular process	GO:0003824;GO:0008152;GO:0008152;GO:0008152;GO:0008152;GO:0008152;GO:0008152;GO:0008152;GO:0008152;GO:0008152;GO:0008152;GO:0008152;GO:0008152;GO:0008152;GO:0009987;GO:0009987	isomerase activity;cellular metabolic process;cellular metabolic process;biosynthetic process;biosynthetic process;catabolic process;small molecule metabolic process;small molecule metabolic process;small molecule metabolic process;primary metabolic process;organic substance metabolic process;organic substance metabolic process;organic substance metabolic process;organic substance metabolic proce…	GO:0016853;GO:0044237;GO:0044237;GO:0009058;GO:0009058;GO:0009056;GO:0044281;GO:0044281;GO:0044281;GO:0044238;GO:0071704;GO:0071704;GO:0071704;GO:0071704;GO:0044237;GO:0044237	intramolecular oxidoreductase activity;generation of precursor metabolites and energy;organic acid metabolic process;small molecule biosynthetic process;organic substance biosynthetic process;organic substance catabolic process;monosaccharide metabolic process;organic acid metabolic process;small molecule biosynthetic process;carbohydrate metabolic process;organic acid metabolic process;carbohydr…	GO:0016860;GO:0006091;GO:0006082;GO:0044283;GO:1901576;GO:1901575;GO:0005996;GO:0006082;GO:0044283;GO:0005975;GO:0006082;GO:0005975;GO:1901575;GO:1901576;GO:0006091;GO:0006082	K01803	triosephosphate isomerase (TIM) [EC:5.3.1.1]	lje:BUE77_03300	tpiA	ko01100;ko00562;ko01120;ko00051;ko01230;ko01200;ko00710;ko01110;ko00010	代谢途径;磷酸肌醇代谢;不同环境中的微生物代谢;果糖和甘露糖代谢;氨基酸生物合成;碳代谢;光合生物的固碳作用;次级代谢产物的生物合成;糖酵解/糖原异生	Metabolic pathways;Inositol phosphate metabolism;Microbial metabolism in diverse environments;Fructose and mannose metabolism;Biosynthesis of amino acids;Carbon metabolism;Carbon fixation in photosynthetic organisms;Biosynthesis of secondary metabolites;Glycolysis / Gluconeogenesis	5.3.1.1	Isomerases;Intramolecular oxidoreductases;Interconverting aldoses and ketoses, and related compounds;D-glyceraldehyde-3-phosphate aldose-ketose-isomerase	M00002;M00001;M00003	Glycolysis, core module involving three-carbon compounds;Glycolysis (Embden-Meyerhof pathway), glucose => pyruvate;Gluconeogenesis, oxaloacetate => fructose-6P	Metabolism;Metabolism;Metabolism;Metabolism;Metabolism;Metabolism;Metabolism;Metabolism;Metabolism	Global and overview maps;Carbohydrate metabolism;Global and overview maps;Carbohydrate metabolism;Global and overview maps;Global and overview maps;Energy metabolism;Global and overview maps;Carbohydrate metabolism	-	-	-	-	-	-	-	-	-	-	-	-	-	-	-
A_0409_2_k97_1136_1	516	d__Bacteria	k__unclassified_d__Bacteria	p__Actinomycetota	c__Actinomycetes	o__Bifidobacteriales	f__Bifidobacteriaceae	g__Gardnerella	s__Gardnerella_vaginalis	-	-	-	-	-	-	-	-	-	-	-	-	-	-	-	-	-	-	-	-	-	-	-	-	-	-	-	-	-	-	-	-	-	-	-	-	-	-	-	-
A_0409_2_k97_1137_1	528	d__Bacteria	k__unclassified_d__Bacteria	p__Actinomycetota	c__Actinomycetes	o__Actinomycetales	f__Actinomycetaceae	g__Fannyhessea	s__Fannyhessea_vaginae	COG1840	ABC-type Fe3+ transport system, periplasmic component	P	Inorganic ion transport and metabolism	METABOLISM	-	-	-	-	-	-	-	K02012	iron(III) transport system substrate-binding protein	fvg:I6G91_03735	afuA	ko02010	ABC转运器	ABC transporters	-	-	-	-	Environmental Information Processing	Membrane transport	-	-	-	-	-	-	-	-	-	-	-	-	-	-	-
A_0409_2_k97_1139_1	843	d__Bacteria	k__unclassified_d__Bacteria	p__Actinomycetota	c__Actinomycetes	o__Actinomycetales	f__Actinomycetaceae	g__Fannyhessea	s__Fannyhessea_vaginae	COG1227	Inorganic pyrophosphatase/exopolyphosphatase	C	Energy production and conversion	METABOLISM	-	-	-	-	-	-	-	K15986	manganese-dependent inorganic pyrophosphatase [EC:3.6.1.1]	fvg:I6G91_01180	ppaC	ko00190	氧化磷酸化	Oxidative phosphorylation	3.6.1.1	Hydrolases;Acting on acid anhydrides;In phosphorus-containing anhydrides;diphosphate phosphohydrolase	-	-	Metabolism	Energy metabolism	-	-	-	-	-	-	-	-	-	-	-	-	-	-	-
A_0409_2_k97_114_1	1266	d__Bacteria	k__unclassified_d__Bacteria	p__Bacillota	c__Bacilli	o__Lactobacillales	f__Lactobacillaceae	g__Lactobacillus	s__Lactobacillus_sp.	COG2262	50S ribosomal subunit-associated GTPase HflX	J	Translation, ribosomal structure and biogenesis	INFORMATION STORAGE AND PROCESSING	molecular_function;molecular_function;molecular_function;molecular_function;molecular_function;molecular_function;molecular_function	binding;binding;binding;binding;binding;binding;catalytic activity	GO:0005488;GO:0005488;GO:0005488;GO:0005488;GO:0005488;GO:0005488;GO:0003824	heterocyclic compound binding;carbohydrate derivative binding;ion binding;ion binding;organic cyclic compound binding;small molecule binding;hydrolase activity	GO:1901363;GO:0097367;GO:0043167;GO:0043167;GO:0097159;GO:0036094;GO:0016787	nucleoside phosphate binding;ribonucleotide binding;cation binding;anion binding;nucleoside phosphate binding;nucleotide binding;hydrolase activity, acting on acid anhydrides	GO:1901265;GO:0032553;GO:0043169;GO:0043168;GO:1901265;GO:0000166;GO:0016817	K03665	GTPase	lay:LAB52_08710	hflX	-	-	-	-	-	-	-	-	-	-	-	-	-	-	-	-	-	-	-	-	-	-	-	-
A_0409_2_k97_114_2	1029	d__Bacteria	k__unclassified_d__Bacteria	p__Bacillota	c__Bacilli	o__Lactobacillales	f__Lactobacillaceae	g__Lactobacillus	s__Lactobacillus_sp.	-	-	-	-	-	-	-	-	-	-	-	-	-	-	-	-	-	-	-	-	-	-	-	-	-	-	-	-	-	-	-	-	-	-	-	-	-	-	-	-
A_0409_2_k97_1141_1	672	d__Bacteria	k__unclassified_d__Bacteria	p__Actinomycetota	c__Actinomycetes	o__Actinomycetales	f__Actinomycetaceae	g__Fannyhessea	s__Fannyhessea_vaginae	COG0791	Cell wall-associated hydrolase, NlpC_P60 family	M	Cell wall/membrane/envelope biogenesis	CELLULAR PROCESSES AND SIGNALING	-	-	-	-	-	-	-	K21471	peptidoglycan DL-endopeptidase CwlO [EC:3.4.-.-]	fvg:I6G91_02045	cwlO	-	-	-	-	-	-	-	-	-	-	-	-	-	-	-	-	-	-	-	-	-	-	-	-
A_0409_2_k97_1144_1	1959	d__Bacteria	k__unclassified_d__Bacteria	p__Actinomycetota	c__Actinomycetes	o__Actinomycetales	f__Actinomycetaceae	g__Fannyhessea	s__Fannyhessea_vaginae	COG0443	Molecular chaperone DnaK (HSP70)	O	Posttranslational modification, protein turnover, chaperones	CELLULAR PROCESSES AND SIGNALING	-	-	-	-	-	-	-	K04043	molecular chaperone DnaK	fvg:I6G91_04075	dnaK	ko05152;ko03018;ko04212	肺结核;RNA降解;长寿调节途径-蠕虫	Tuberculosis;RNA degradation;Longevity regulating pathway - worm	-	-	-	-	Human Diseases;Genetic Information Processing;Organismal Systems	Infectious disease: bacterial;Folding, sorting and degradation;Aging	-	-	-	-	-	-	-	-	-	-	-	-	-	-	-
A_0409_2_k97_1145_1	627	d__Bacteria	k__unclassified_d__Bacteria	p__Actinomycetota	c__Actinomycetes	o__Bifidobacteriales	f__Bifidobacteriaceae	g__Gardnerella	s__Gardnerella_vaginalis	COG0697	Permease of the drug/metabolite transporter (DMT) superfamily	G;E;R	Carbohydrate transport and metabolism;Amino acid transport and metabolism;General function prediction only	METABOLISM;METABOLISM;POORLY CHARACTERIZED	-	-	-	-	-	-	-	-	-	-	-	-	-	-	-	-	-	-	-	-	-	-	-	-	-	-	-	-	-	-	-	-	-	-	-
A_0409_2_k97_1147_1	1656	d__Bacteria	k__unclassified_d__Bacteria	p__Actinomycetota	c__Actinomycetes	o__Bifidobacteriales	f__Bifidobacteriaceae	g__Gardnerella	s__Gardnerella_vaginalis	COG0504	CTP synthase (UTP-ammonia lyase)	F	Nucleotide transport and metabolism	METABOLISM	molecular_function;molecular_function;molecular_function;molecular_function;molecular_function;molecular_function;molecular_function;molecular_function;biological_process;biological_process;biological_process;biological_process;biological_process;biological_process;biological_process;biological_process;biological_process;biological_process;biological_process;biological_process;biological_process;…	binding;binding;binding;binding;binding;binding;catalytic activity;catalytic activity;metabolic process;metabolic process;metabolic process;metabolic process;metabolic process;metabolic process;metabolic process;metabolic process;metabolic process;metabolic process;metabolic process;metabolic process;metabolic process;metabolic process;metabolic process;metabolic process;metabolic process;metabol…	GO:0005488;GO:0005488;GO:0005488;GO:0005488;GO:0005488;GO:0005488;GO:0003824;GO:0003824;GO:0008152;GO:0008152;GO:0008152;GO:0008152;GO:0008152;GO:0008152;GO:0008152;GO:0008152;GO:0008152;GO:0008152;GO:0008152;GO:0008152;GO:0008152;GO:0008152;GO:0008152;GO:0008152;GO:0008152;GO:0008152;GO:0008152;GO:0008152;GO:0009987;GO:0009987;GO:0009987;GO:0009987;GO:0009987;GO:0009987	heterocyclic compound binding;carbohydrate derivative binding;ion binding;ion binding;organic cyclic compound binding;small molecule binding;ligase activity;hydrolase activity;nitrogen compound metabolic process;nitrogen compound metabolic process;cellular metabolic process;cellular metabolic process;cellular metabolic process;cellular metabolic process;cellular metabolic process;cellular metabol…	GO:1901363;GO:0097367;GO:0043167;GO:0043167;GO:0097159;GO:0036094;GO:0016874;GO:0016787;GO:0006807;GO:0006807;GO:0044237;GO:0044237;GO:0044237;GO:0044237;GO:0044237;GO:0044237;GO:0009058;GO:0009058;GO:0044281;GO:0044281;GO:0044238;GO:0044238;GO:0071704;GO:0071704;GO:0071704;GO:0071704;GO:0071704;GO:0071704;GO:0044237;GO:0044237;GO:0044237;GO:0044237;GO:0044237;GO:0044237	nucleoside phosphate binding;ribonucleotide binding;cation binding;anion binding;nucleoside phosphate binding;nucleotide binding;ligase activity, forming carbon-nitrogen bonds;hydrolase activity, acting on carbon-nitrogen (but not peptide) bonds;organonitrogen compound metabolic process;cellular nitrogen compound metabolic process;heterocycle metabolic process;cellular nitrogen compound metabolic…	GO:1901265;GO:0032553;GO:0043169;GO:0043168;GO:1901265;GO:0000166;GO:0016879;GO:0016810;GO:1901564;GO:0034641;GO:0046483;GO:0034641;GO:0006793;GO:0006082;GO:0044249;GO:0006725;GO:0044249;GO:1901576;GO:0006082;GO:0055086;GO:0006139;GO:0006520;GO:0019637;GO:1901135;GO:1901564;GO:1901360;GO:0006082;GO:1901576;GO:0046483;GO:0034641;GO:0006793;GO:0006082;GO:0044249;GO:0006725	K01937	CTP synthase [EC:6.3.4.2]	gvg:HMPREF0421_21084	pyrG	ko01232;ko01240;ko00240;ko01100	核苷酸代谢;辅助因子的生物合成;嘧啶代谢;代谢途径	Nucleotide metabolism;Biosynthesis of cofactors;Pyrimidine metabolism;Metabolic pathways	6.3.4.2	Ligases;Forming carbon-nitrogen bonds;Other carbon-nitrogen ligases;UTP:L-glutamine amido-ligase (ADP-forming)	M00052	Pyrimidine ribonucleotide biosynthesis, UMP => UDP/UTP,CDP/CTP	Metabolism;Metabolism;Metabolism;Metabolism	Global and overview maps;Global and overview maps;Nucleotide metabolism;Global and overview maps	-	-	-	-	-	-	-	-	-	-	-	-	-	-	-
A_0409_2_k97_1148_1	648	d__Bacteria	k__unclassified_d__Bacteria	p__Bacillota	c__Bacilli	o__Lactobacillales	f__Lactobacillaceae	g__Lactobacillus	s__Lactobacillus_jensenii	COG2039	Pyrrolidone-carboxylate peptidase (N-terminal pyroglutamyl peptidase)	O	Posttranslational modification, protein turnover, chaperones	CELLULAR PROCESSES AND SIGNALING	molecular_function;molecular_function;biological_process;biological_process;biological_process;biological_process	catalytic activity;catalytic activity;metabolic process;metabolic process;metabolic process;metabolic process	GO:0003824;GO:0003824;GO:0008152;GO:0008152;GO:0008152;GO:0008152	catalytic activity, acting on a protein;hydrolase activity;nitrogen compound metabolic process;primary metabolic process;organic substance metabolic process;organic substance metabolic process	GO:0140096;GO:0016787;GO:0006807;GO:0044238;GO:0071704;GO:0071704	peptidase activity;peptidase activity;organonitrogen compound metabolic process;protein metabolic process;organonitrogen compound metabolic process;macromolecule metabolic process	GO:0008233;GO:0008233;GO:1901564;GO:0019538;GO:1901564;GO:0043170	K01304	pyroglutamyl-peptidase [EC:3.4.19.3]	lje:BUE77_05160	pcp	-	-	-	3.4.19.3	Hydrolases;Acting on peptide bonds (peptidases);Omega peptidases;pyroglutamyl-peptidase I	-	-	-	-	-	-	-	-	-	-	-	-	-	-	-	-	-	-	-
A_0409_2_k97_115_1	1002	d__Bacteria	k__unclassified_d__Bacteria	p__Bacillota	c__Bacilli	o__Lactobacillales	f__Lactobacillaceae	g__Lactobacillus	s__Lactobacillus_crispatus	COG1459	Type II secretory pathway, component PulF	N;U;W	Cell motility;Intracellular trafficking, secretion, and vesicular transport;Extracellular structures	CELLULAR PROCESSES AND SIGNALING;CELLULAR PROCESSES AND SIGNALING;CELLULAR PROCESSES AND SIGNALING	cellular_component	cellular anatomical entity	GO:0110165	membrane	GO:0016020	plasma membrane	GO:0005886	K02244	competence protein ComGB	lcr:LCRIS_00739	comGB	-	-	-	-	-	-	-	-	-	-	-	-	-	-	-	-	-	-	-	-	-	-	-	-
A_0409_2_k97_1150_1	714	d__Bacteria	k__unclassified_d__Bacteria	p__Actinomycetota	c__Actinomycetes	o__Actinomycetales	f__Actinomycetaceae	g__Fannyhessea	s__Fannyhessea_vaginae	COG0674	Pyruvate:ferredoxin oxidoreductase or related 2-oxoacid:ferredoxin oxidoreductase, alpha subunit	C	Energy production and conversion	METABOLISM	-	-	-	-	-	-	-	K03737	pyruvate-ferredoxin/flavodoxin oxidoreductase [EC:1.2.7.1 1.2.7.-]	fvg:I6G91_00800	nifJ	ko00010;ko01210;ko01110;ko00620;ko01200;ko00650;ko01120;ko00720;ko00020;ko01100	糖酵解/糖原异生;2-氧代羧酸代谢;次级代谢产物的生物合成;丙酮酸代谢;碳代谢;丁酸代谢;不同环境中的微生物代谢;原核生物中的碳固定途径;柠檬酸盐循环（TCA循环）;代谢途径	Glycolysis / Gluconeogenesis;2-Oxocarboxylic acid metabolism;Biosynthesis of secondary metabolites;Pyruvate metabolism;Carbon metabolism;Butanoate metabolism;Microbial metabolism in diverse environments;Carbon fixation pathways in prokaryotes;Citrate cycle (TCA cycle);Metabolic pathways	1.2.7.1	Oxidoreductases;Acting on the aldehyde or oxo group of donors;With an iron-sulfur protein as acceptor;pyruvate:ferredoxin 2-oxidoreductase (CoA-acetylating)	M00307;M00173	Pyruvate oxidation, pyruvate => acetyl-CoA;Reductive citrate cycle (Arnon-Buchanan cycle)	Metabolism;Metabolism;Metabolism;Metabolism;Metabolism;Metabolism;Metabolism;Metabolism;Metabolism;Metabolism	Carbohydrate metabolism;Global and overview maps;Global and overview maps;Carbohydrate metabolism;Global and overview maps;Carbohydrate metabolism;Global and overview maps;Energy metabolism;Carbohydrate metabolism;Global and overview maps	-	-	-	-	-	-	-	-	-	-	-	-	-	-	-
A_0409_2_k97_1153_1	897	d__Bacteria	k__unclassified_d__Bacteria	p__Bacillota	c__Bacilli	o__Lactobacillales	f__Lactobacillaceae	g__Lactobacillus	s__Lactobacillus_jensenii	COG2971	BadF-type ATPase, related to human N-acetylglucosamine kinase	G	Carbohydrate transport and metabolism	METABOLISM	molecular_function;biological_process;biological_process	catalytic activity;metabolic process;cellular process	GO:0003824;GO:0008152;GO:0009987	transferase activity;cellular metabolic process;cellular metabolic process	GO:0016740;GO:0044237;GO:0044237	transferase activity, transferring phosphorus-containing groups;phosphorus metabolic process;phosphorus metabolic process	GO:0016772;GO:0006793;GO:0006793	K07106	N-acetylmuramic acid 6-phosphate etherase [EC:4.2.1.126]	meap:MTHMO_0331	murQ	ko01100;ko00520	代谢途径;氨基糖和核苷酸糖代谢	Metabolic pathways;Amino sugar and nucleotide sugar metabolism	4.2.1.126	Lyases;Carbon-oxygen lyases;Hydro-lyases;(R)-lactate hydro-lyase (adding N-acetyl-D-glucosamine 6-phosphate; N-acetylmuramate 6-phosphate-forming)	-	-	Metabolism;Metabolism	Global and overview maps;Carbohydrate metabolism	-	-	-	-	-	-	-	-	-	-	-	-	-	-	-
A_0409_2_k97_1154_1	561	d__Bacteria	k__unclassified_d__Bacteria	p__Mycoplasmatota	c__Mollicutes	o__Mycoplasmatales	f__Mycoplasmataceae	g__Ureaplasma	s__Ureaplasma_parvum	COG0050	Translation elongation factor EF-Tu, a GTPase	J	Translation, ribosomal structure and biogenesis	INFORMATION STORAGE AND PROCESSING	molecular_function;molecular_function;molecular_function;molecular_function;molecular_function;molecular_function;molecular_function;molecular_function;molecular_function	translation regulator activity;binding;binding;binding;binding;binding;binding;binding;catalytic activity	GO:0045182;GO:0005488;GO:0005488;GO:0005488;GO:0005488;GO:0005488;GO:0005488;GO:0005488;GO:0003824	translation regulator activity, nucleic acid binding;heterocyclic compound binding;heterocyclic compound binding;carbohydrate derivative binding;ion binding;organic cyclic compound binding;organic cyclic compound binding;small molecule binding;hydrolase activity	GO:0090079;GO:1901363;GO:1901363;GO:0097367;GO:0043167;GO:0097159;GO:0097159;GO:0036094;GO:0016787	translation factor activity, RNA binding;nucleic acid binding;nucleoside phosphate binding;ribonucleotide binding;anion binding;nucleic acid binding;nucleoside phosphate binding;nucleotide binding;hydrolase activity, acting on acid anhydrides	GO:0008135;GO:0003676;GO:1901265;GO:0032553;GO:0043168;GO:0003676;GO:1901265;GO:0000166;GO:0016817	K02358	elongation factor Tu	upa:UPA3_0559	tuf	ko04626	植物-病原体相互作用	Plant-pathogen interaction	-	-	-	-	Organismal Systems	Environmental adaptation	-	-	-	-	ARO:3003368	Escherichia coli EF-Tu mutants conferring resistance to kirromycin	Sequence variants of Escherichia coli elongation factor Tu that confer resistance to kirromycin.	Ecol_EFTu_KIR	elfamycin antibiotic	elfamycin	antibiotic target alteration	-	-	-	-
A_0409_2_k97_1155_2	630	d__Bacteria	k__unclassified_d__Bacteria	p__Bacillota	c__Bacilli	o__Lactobacillales	f__Lactobacillaceae	g__Lactobacillus	s__Lactobacillus_sp.	COG0704	Phosphate uptake regulator PhoU	P	Inorganic ion transport and metabolism	METABOLISM	biological_process;biological_process;biological_process;biological_process;biological_process;biological_process;biological_process	biological regulation;biological regulation;biological regulation;homeostatic process;homeostatic process;homeostatic process;localization	GO:0065007;GO:0065007;GO:0065007;GO:0042592;GO:0042592;GO:0042592;GO:0051179	regulation of biological process;regulation of biological process;regulation of biological process;cellular homeostasis;chemical homeostasis;chemical homeostasis;establishment of localization	GO:0050789;GO:0050789;GO:0050789;GO:0019725;GO:0048878;GO:0048878;GO:0051234	regulation of metabolic process;regulation of cellular process;negative regulation of biological process;intracellular chemical homeostasis;inorganic ion homeostasis;intracellular chemical homeostasis;transport	GO:0019222;GO:0050794;GO:0048519;GO:0055082;GO:0098771;GO:0055082;GO:0006810	K02039	phosphate transport system protein	lcr:LCRIS_00366	phoU	-	-	-	-	-	-	-	-	-	-	-	-	-	-	-	-	-	-	-	-	-	-	-	-
A_0409_2_k97_1156_1	1299	d__Bacteria	k__unclassified_d__Bacteria	p__Bacillota	c__Bacilli	o__Lactobacillales	f__Lactobacillaceae	g__Lactobacillus	s__Lactobacillus_jensenii	COG1953	Cytosine/uracil/thiamine/allantoin permease	F;H	Nucleotide transport and metabolism;Coenzyme transport and metabolism	METABOLISM;METABOLISM	-	-	-	-	-	-	-	K03457	nucleobase:cation symporter-1, NCS1 family	lje:BUE77_02685	-	-	-	-	-	-	-	-	-	-	-	-	-	-	-	-	-	-	-	-	-	-	-	-	-
A_0409_2_k97_1156_2	1140	d__Bacteria	k__unclassified_d__Bacteria	p__Bacillota	c__Bacilli	o__Lactobacillales	f__Lactobacillaceae	g__Lactobacillus	s__Lactobacillus_jensenii	COG0516	IMP dehydrogenase/GMP reductase	F	Nucleotide transport and metabolism	METABOLISM	-	-	-	-	-	-	-	K00088	IMP dehydrogenase [EC:1.1.1.205]	lje:BUE77_02690	guaB	ko01110;ko01232;ko00983;ko01100;ko00230	次级代谢产物的生物合成;核苷酸代谢;药物代谢-其它酶;代谢途径;嘌呤代谢	Biosynthesis of secondary metabolites;Nucleotide metabolism;Drug metabolism - other enzymes;Metabolic pathways;Purine metabolism	1.1.1.205	Oxidoreductases;Acting on the CH-OH group of donors;With NAD+ or NADP+ as acceptor;IMP:NAD+ oxidoreductase	M00050	Guanine ribonucleotide biosynthesis, IMP => GDP,GTP	Metabolism;Metabolism;Metabolism;Metabolism;Metabolism	Global and overview maps;Global and overview maps;Xenobiotics biodegradation and metabolism;Global and overview maps;Nucleotide metabolism	-	-	-	-	-	-	-	-	-	-	-	-	-	-	-
A_0409_2_k97_1162_1	489	d__Bacteria	k__unclassified_d__Bacteria	p__Actinomycetota	c__Actinomycetes	o__Actinomycetales	f__Actinomycetaceae	g__Fannyhessea	s__Fannyhessea_vaginae	COG1052	Lactate dehydrogenase or related 2-hydroxyacid dehydrogenase	C;H;R	Energy production and conversion;Coenzyme transport and metabolism;General function prediction only	METABOLISM;METABOLISM;POORLY CHARACTERIZED	-	-	-	-	-	-	-	K03778	D-lactate dehydrogenase [EC:1.1.1.28]	tio:INP52_01935	ldhA	ko01120;ko00620;ko01100	不同环境中的微生物代谢;丙酮酸代谢;代谢途径	Microbial metabolism in diverse environments;Pyruvate metabolism;Metabolic pathways	1.1.1.28	Oxidoreductases;Acting on the CH-OH group of donors;With NAD+ or NADP+ as acceptor;(R)-lactate:NAD+ oxidoreductase	-	-	Metabolism;Metabolism;Metabolism	Global and overview maps;Carbohydrate metabolism;Global and overview maps	-	-	-	-	ARO:3002948	vanH gene in vanO cluster	Also known as vanHO, is a vanH variant in the vanO gene cluster.	vanH_in_vanO_cl	glycopeptide antibiotic	glycopeptide	antibiotic target alteration	-	-	-	-
A_0409_2_k97_1162_2	1395	d__Bacteria	k__unclassified_d__Bacteria	p__Actinomycetota	c__Actinomycetes	o__Actinomycetales	f__Actinomycetaceae	g__Fannyhessea	s__Fannyhessea_vaginae	COG0469	Pyruvate kinase	G	Carbohydrate transport and metabolism	METABOLISM	molecular_function;molecular_function;molecular_function;molecular_function;molecular_function;molecular_function;molecular_function;biological_process;biological_process	binding;binding;binding;binding;binding;binding;catalytic activity;metabolic process;cellular process	GO:0005488;GO:0005488;GO:0005488;GO:0005488;GO:0005488;GO:0005488;GO:0003824;GO:0008152;GO:0009987	heterocyclic compound binding;carbohydrate derivative binding;ion binding;ion binding;organic cyclic compound binding;small molecule binding;transferase activity;cellular metabolic process;cellular metabolic process	GO:1901363;GO:0097367;GO:0043167;GO:0043167;GO:0097159;GO:0036094;GO:0016740;GO:0044237;GO:0044237	nucleoside phosphate binding;ribonucleotide binding;cation binding;anion binding;nucleoside phosphate binding;nucleotide binding;transferase activity, transferring phosphorus-containing groups;phosphorus metabolic process;phosphorus metabolic process	GO:1901265;GO:0032553;GO:0043169;GO:0043168;GO:1901265;GO:0000166;GO:0016772;GO:0006793;GO:0006793	K00873	pyruvate kinase [EC:2.7.1.40]	fvg:I6G91_03260	pyk	ko01230;ko00620;ko04930;ko01200;ko05203;ko01110;ko00010;ko04922;ko01100;ko05165;ko05230;ko01120	氨基酸生物合成;丙酮酸代谢;II型糖尿病;碳代谢;病毒致癌作用;次级代谢产物的生物合成;糖酵解/糖原异生;胰高血糖素信号通路;代谢途径;人乳头瘤病毒感染;癌症的中心碳代谢;不同环境中的微生物代谢	Biosynthesis of amino acids;Pyruvate metabolism;Type II diabetes mellitus;Carbon metabolism;Viral carcinogenesis;Biosynthesis of secondary metabolites;Glycolysis / Gluconeogenesis;Glucagon signaling pathway;Metabolic pathways;Human papillomavirus infection;Central carbon metabolism in cancer;Microbial metabolism in diverse environments	2.7.1.40	Transferases;Transferring phosphorus-containing groups;Phosphotransferases with an alcohol group as acceptor;ATP:pyruvate 2-O-phosphotransferase	M00001;M00002	Glycolysis (Embden-Meyerhof pathway), glucose => pyruvate;Glycolysis, core module involving three-carbon compounds	Metabolism;Metabolism;Human Diseases;Metabolism;Human Diseases;Metabolism;Metabolism;Organismal Systems;Metabolism;Human Diseases;Human Diseases;Metabolism	Global and overview maps;Carbohydrate metabolism;Endocrine and metabolic disease;Global and overview maps;Cancer: overview;Global and overview maps;Carbohydrate metabolism;Endocrine system;Global and overview maps;Infectious disease: viral;Cancer: overview;Global and overview maps	-	-	-	-	-	-	-	-	-	-	-	-	-	-	-
A_0409_2_k97_1169_1	759	d__Bacteria	k__unclassified_d__Bacteria	p__Actinomycetota	c__Actinomycetes	o__Bifidobacteriales	f__Bifidobacteriaceae	g__Gardnerella	s__Gardnerella_vaginalis	COG0474	Magnesium-transporting ATPase (P-type)	P	Inorganic ion transport and metabolism	METABOLISM	-	-	-	-	-	-	-	K01537	P-type Ca2+ transporter type 2C [EC:7.2.2.10]	gpt:K9E43_02920	-	-	-	-	7.2.2.10	Translocases;Catalysing the translocation of inorganic cations;Linked to the hydrolysis of a nucleoside triphosphate;ATP phosphohydrolase (P-type, Ca2+-transporting)	-	-	-	-	-	-	-	-	-	-	-	-	-	-	-	WP_017441187.1	-	mgtA	Co,Mg
A_0409_2_k97_117_1	843	d__Bacteria	k__unclassified_d__Bacteria	p__Actinomycetota	c__Actinomycetes	o__Bifidobacteriales	f__Bifidobacteriaceae	g__Gardnerella	s__Gardnerella_vaginalis	COG1180	Pyruvate-formate lyase-activating enzyme	O	Posttranslational modification, protein turnover, chaperones	CELLULAR PROCESSES AND SIGNALING	-	-	-	-	-	-	-	K04069	pyruvate formate lyase activating enzyme [EC:1.97.1.4]	gpt:K9E43_05615	pflA	-	-	-	1.97.1.4	Oxidoreductases;Other oxidoreductases;Sole sub-subclass for oxidoreductases that do not belong in the other subclasses;[formate C-acetyltransferase]-glycine dihydroflavodoxin:S-adenosyl-L-methionine oxidoreductase (S-adenosyl-L-methionine cleaving)	-	-	-	-	-	-	-	-	-	-	-	-	-	-	-	-	-	-	-
A_0409_2_k97_1174_3	876	d__Bacteria	k__unclassified_d__Bacteria	p__Bacillota	c__Bacilli	o__Lactobacillales	f__Lactobacillaceae	g__Lactobacillus	s__Lactobacillus_jensenii	COG0264	Translation elongation factor EF-Ts	J	Translation, ribosomal structure and biogenesis	INFORMATION STORAGE AND PROCESSING	molecular_function;molecular_function;molecular_function	translation regulator activity;binding;binding	GO:0045182;GO:0005488;GO:0005488	translation regulator activity, nucleic acid binding;heterocyclic compound binding;organic cyclic compound binding	GO:0090079;GO:1901363;GO:0097159	translation factor activity, RNA binding;nucleic acid binding;nucleic acid binding	GO:0008135;GO:0003676;GO:0003676	K02357	elongation factor Ts	lje:BUE77_03865	tsf	-	-	-	-	-	-	-	-	-	-	-	-	-	-	-	-	-	-	-	-	-	-	-	-
A_0409_2_k97_1188_1	1311	d__Bacteria	k__unclassified_d__Bacteria	p__Actinomycetota	c__Actinomycetes	o__Bifidobacteriales	f__Bifidobacteriaceae	g__Gardnerella	s__Gardnerella_vaginalis	COG3579	Aminopeptidase C	E	Amino acid transport and metabolism	METABOLISM	-	-	-	-	-	-	-	K01372	bleomycin hydrolase [EC:3.4.22.40]	gvg:HMPREF0421_20340	pepC	-	-	-	3.4.22.40	Hydrolases;Acting on peptide bonds (peptidases);Cysteine endopeptidases;bleomycin hydrolase	-	-	-	-	-	-	-	-	-	-	-	-	-	-	-	-	-	-	-
A_0409_2_k97_119_2	723	d__Bacteria	k__unclassified_d__Bacteria	p__Bacillota	c__Bacilli	o__Lactobacillales	f__Lactobacillaceae	g__Lactobacillus	s__Lactobacillus_jensenii	COG0745	DNA-binding response regulator, OmpR family, contains REC and winged-helix (wHTH) domain	T;K	Signal transduction mechanisms;Transcription	CELLULAR PROCESSES AND SIGNALING;INFORMATION STORAGE AND PROCESSING	molecular_function;molecular_function;biological_process;biological_process;biological_process	binding;binding;biological regulation;biological regulation;cellular process	GO:0005488;GO:0005488;GO:0065007;GO:0065007;GO:0009987	heterocyclic compound binding;organic cyclic compound binding;regulation of biological process;regulation of biological process;signal transduction	GO:1901363;GO:0097159;GO:0050789;GO:0050789;GO:0007165	nucleic acid binding;nucleic acid binding;regulation of metabolic process;regulation of cellular process;intracellular signal transduction	GO:0003676;GO:0003676;GO:0019222;GO:0050794;GO:0035556	K18941	two-component system, OmpR family, response regulator ArlR	lje:BUE77_06370	arlR	ko02020	双组分系统	Two-component system	-	-	-	-	Environmental Information Processing	Signal transduction	-	-	-	-	ARO:3000838	arlR	ArlR is a response regulator that binds to the norA promoter to activate expression. ArlR must first be phosphorylated by ArlS.	arlR	disinfecting agents and antiseptics;fluoroquinolone antibiotic	Multidrug	antibiotic efflux	WP_087497330.1	-	copR	Cu
A_0409_2_k97_1193_1	387	d__Bacteria	k__unclassified_d__Bacteria	p__Actinomycetota	c__Actinomycetes	o__Actinomycetales	f__Actinomycetaceae	g__Fannyhessea	s__Fannyhessea_vaginae	COG0335	Ribosomal protein L19	J	Translation, ribosomal structure and biogenesis	INFORMATION STORAGE AND PROCESSING	-	-	-	-	-	-	-	K02884	large subunit ribosomal protein L19	fvg:I6G91_02185	rplS	ko03010	核糖体	Ribosome	-	-	-	-	Genetic Information Processing	Translation	-	-	-	-	-	-	-	-	-	-	-	-	-	-	-
A_0409_2_k97_1195_2	1605	d__Bacteria	k__unclassified_d__Bacteria	p__Bacillota	c__Bacilli	o__Lactobacillales	f__Lactobacillaceae	g__Lactobacillus	s__Lactobacillus_jensenii	COG0765	ABC-type amino acid transport system, permease component	E	Amino acid transport and metabolism	METABOLISM	cellular_component;cellular_component;cellular_component;biological_process	protein-containing complex;protein-containing complex;protein-containing complex;localization	GO:0032991;GO:0032991;GO:0032991;GO:0051179	transporter complex;membrane protein complex;membrane protein complex;establishment of localization	GO:1990351;GO:0098796;GO:0098796;GO:0051234	transmembrane transporter complex;transmembrane transporter complex;plasma membrane protein complex;transport	GO:1902495;GO:1902495;GO:0098797;GO:0006810	K17073	putative lysine transport system substrate-binding protein	lje:BUE77_00275	lysX1	ko02010	ABC转运器	ABC transporters	-	-	-	-	Environmental Information Processing	Membrane transport	-	-	-	-	-	-	-	-	-	-	-	-	-	-	-
A_0409_2_k97_1196_1	903	d__Bacteria	k__unclassified_d__Bacteria	p__Bacillota	c__Bacilli	o__Lactobacillales	f__Lactobacillaceae	g__Lactobacillus	s__Lactobacillus_jensenii	COG4974	Site-specific recombinase XerD	L	Replication, recombination and repair	INFORMATION STORAGE AND PROCESSING	molecular_function;molecular_function;molecular_function;biological_process;biological_process;biological_process;biological_process;biological_process;biological_process;biological_process;biological_process;biological_process;biological_process;biological_process;biological_process	binding;binding;catalytic activity;metabolic process;metabolic process;metabolic process;metabolic process;metabolic process;metabolic process;metabolic process;cellular process;cellular process;cellular process;cellular process;cellular process	GO:0005488;GO:0005488;GO:0003824;GO:0008152;GO:0008152;GO:0008152;GO:0008152;GO:0008152;GO:0008152;GO:0008152;GO:0009987;GO:0009987;GO:0009987;GO:0009987;GO:0009987	heterocyclic compound binding;organic cyclic compound binding;catalytic activity, acting on a nucleic acid;nitrogen compound metabolic process;cellular metabolic process;cellular metabolic process;cellular metabolic process;primary metabolic process;organic substance metabolic process;organic substance metabolic process;cellular metabolic process;cellular metabolic process;cellular metabolic proc…	GO:1901363;GO:0097159;GO:0140640;GO:0006807;GO:0044237;GO:0044237;GO:0044237;GO:0044238;GO:0071704;GO:0071704;GO:0044237;GO:0044237;GO:0044237;GO:0032196;GO:0022402	nucleic acid binding;nucleic acid binding;catalytic activity, acting on DNA;cellular nitrogen compound metabolic process;heterocycle metabolic process;cellular nitrogen compound metabolic process;cellular aromatic compound metabolic process;nucleobase-containing compound metabolic process;organic cyclic compound metabolic process;macromolecule metabolic process;heterocycle metabolic process;cellu…	GO:0003676;GO:0003676;GO:0140097;GO:0034641;GO:0046483;GO:0034641;GO:0006725;GO:0006139;GO:1901360;GO:0043170;GO:0046483;GO:0034641;GO:0006725;GO:0006313;GO:0007059	K04763	integrase/recombinase XerD	lmul:PUW59_03570	xerD	-	-	-	-	-	-	-	-	-	-	-	-	-	-	-	-	-	-	-	-	-	-	-	-
A_0409_2_k97_1197_1	723	d__Bacteria	k__unclassified_d__Bacteria	p__Actinomycetota	c__Actinomycetes	o__Actinomycetales	f__Actinomycetaceae	g__Fannyhessea	s__Fannyhessea_vaginae	COG2884	Cell division ATPase FtsE	D	Cell cycle control, cell division, chromosome partitioning	CELLULAR PROCESSES AND SIGNALING	-	-	-	-	-	-	-	K09812	cell division transport system ATP-binding protein	ols:Olsu_0149	ftsE	ko02010	ABC转运器	ABC transporters	-	-	-	-	Environmental Information Processing	Membrane transport	-	-	-	-	ARO:3005091	RanA	RanA is a part of the RanARanB ABC-type efflux system. Alongside RanB, it confers resistance to aminoglycoside antibiotics.	RanA	aminoglycoside antibiotic	aminoglycoside	antibiotic efflux	KUO76412.1	-	tupC	W
A_0409_2_k97_1198_1	600	d__Bacteria	k__unclassified_d__Bacteria	p__Actinomycetota	c__Actinomycetes	o__Bifidobacteriales	f__Bifidobacteriaceae	g__Gardnerella	s__Gardnerella_vaginalis	COG3004	Na+/H+ antiporter NhaA	C;P	Energy production and conversion;Inorganic ion transport and metabolism	METABOLISM;METABOLISM	-	-	-	-	-	-	-	K03313	Na+:H+ antiporter, NhaA family	gvg:HMPREF0421_20966	nhaA	-	-	-	-	-	-	-	-	-	-	-	-	-	-	-	-	-	-	-	-	-	-	-	-
A_0409_2_k97_12_1	492	d__Bacteria	k__unclassified_d__Bacteria	p__Bacillota	c__Bacilli	o__Lactobacillales	f__Lactobacillaceae	g__Lactobacillus	s__Lactobacillus_crispatus	-	-	-	-	-	-	-	-	-	-	-	-	-	-	-	-	-	-	-	-	-	-	-	-	-	-	-	-	-	-	-	-	-	-	-	-	-	-	-	-
A_0409_2_k97_12_2	285	d__Bacteria	k__unclassified_d__Bacteria	p__Bacillota	c__Bacilli	o__Lactobacillales	f__Lactobacillaceae	g__Lactobacillus	s__Lactobacillus_crispatus	-	-	-	-	-	-	-	-	-	-	-	-	-	-	-	-	-	-	-	-	-	-	-	-	-	-	-	-	-	-	-	-	-	-	-	-	-	-	-	-
A_0409_2_k97_120_1	576	d__Bacteria	k__unclassified_d__Bacteria	p__Actinomycetota	c__Actinomycetes	o__Bifidobacteriales	f__Bifidobacteriaceae	g__Gardnerella	s__Gardnerella_vaginalis	-	-	-	-	-	-	-	-	-	-	-	-	-	-	-	-	-	-	-	-	-	-	-	-	-	-	-	-	-	-	-	-	-	-	-	-	-	-	-	-
A_0409_2_k97_1200_1	555	d__Bacteria	k__unclassified_d__Bacteria	p__Actinomycetota	c__Actinomycetes	o__Bifidobacteriales	f__Bifidobacteriaceae	g__Gardnerella	s__Gardnerella_vaginalis	-	-	-	-	-	molecular_function;molecular_function;molecular_function	binding;binding;binding	GO:0005488;GO:0005488;GO:0005488	lipid binding;organic cyclic compound binding;small molecule binding	GO:0008289;GO:0097159;GO:0036094	steroid binding;steroid binding;alcohol binding	GO:0005496;GO:0005496;GO:0043178	K11031	thiol-activated cytolysin	gvg:HMPREF0421_20066	slo	ko02024	群体感应	Quorum sensing	-	-	-	-	Cellular Processes	Cellular community - prokaryotes	-	-	-	-	-	-	-	-	-	-	-	-	-	-	-
A_0409_2_k97_1203_1	612	d__Bacteria	k__unclassified_d__Bacteria	p__Bacillota	c__Bacilli	o__Lactobacillales	f__Lactobacillaceae	g__Lactobacillus	s__Lactobacillus_jensenii	-	-	-	-	-	-	-	-	-	-	-	-	-	-	-	-	-	-	-	-	-	-	-	-	-	-	-	-	-	-	-	-	-	-	-	-	-	-	-	-
A_0409_2_k97_1210_1	408	d__Bacteria	k__unclassified_d__Bacteria	p__Actinomycetota	c__Actinomycetes	o__Actinomycetales	f__Actinomycetaceae	g__Fannyhessea	s__Fannyhessea_vaginae	COG2759	Formyltetrahydrofolate synthetase	F	Nucleotide transport and metabolism	METABOLISM	-	-	-	-	-	-	-	K01938	formate--tetrahydrofolate ligase [EC:6.3.4.3]	fvg:I6G91_00895	fhs	ko00720;ko01200;ko01100;ko01120;ko00670;ko01240	原核生物中的碳固定途径;碳代谢;代谢途径;不同环境中的微生物代谢;叶酸的一个碳库;辅助因子的生物合成	Carbon fixation pathways in prokaryotes;Carbon metabolism;Metabolic pathways;Microbial metabolism in diverse environments;One carbon pool by folate;Biosynthesis of cofactors	6.3.4.3	Ligases;Forming carbon-nitrogen bonds;Other carbon-nitrogen ligases;formate:tetrahydrofolate ligase (ADP-forming)	M00140;M00377	C1-unit interconversion, prokaryotes;Reductive acetyl-CoA pathway (Wood-Ljungdahl pathway)	Metabolism;Metabolism;Metabolism;Metabolism;Metabolism;Metabolism	Energy metabolism;Global and overview maps;Global and overview maps;Global and overview maps;Metabolism of cofactors and vitamins;Global and overview maps	-	-	-	-	-	-	-	-	-	-	-	-	-	-	-
A_0409_2_k97_1210_2	375	d__Bacteria	k__unclassified_d__Bacteria	p__Actinomycetota	c__Actinomycetes	o__Actinomycetales	f__Actinomycetaceae	g__Fannyhessea	s__Fannyhessea_vaginae	COG3404	Formiminotetrahydrofolate cyclodeaminase	E	Amino acid transport and metabolism	METABOLISM	-	-	-	-	-	-	-	K01500	methenyltetrahydrofolate cyclohydrolase [EC:3.5.4.9]	fvg:I6G91_00900	fchA	ko01100;ko00720;ko01200;ko00670;ko01240	代谢途径;原核生物中的碳固定途径;碳代谢;叶酸的一个碳库;辅助因子的生物合成	Metabolic pathways;Carbon fixation pathways in prokaryotes;Carbon metabolism;One carbon pool by folate;Biosynthesis of cofactors	3.5.4.9	Hydrolases;Acting on carbon-nitrogen bonds, other than peptide bonds;In cyclic amidines;5,10-methenyltetrahydrofolate 5-hydrolase (ring-opening)	M00140;M00377	C1-unit interconversion, prokaryotes;Reductive acetyl-CoA pathway (Wood-Ljungdahl pathway)	Metabolism;Metabolism;Metabolism;Metabolism;Metabolism	Global and overview maps;Energy metabolism;Global and overview maps;Metabolism of cofactors and vitamins;Global and overview maps	-	-	-	-	-	-	-	-	-	-	-	-	-	-	-
A_0409_2_k97_1213_2	360	d__Bacteria	k__unclassified_d__Bacteria	p__Bacillota	c__Bacilli	o__Lactobacillales	f__Lactobacillaceae	g__Lactobacillus	s__Lactobacillus_jensenii	COG0169	Shikimate 5-dehydrogenase	E	Amino acid transport and metabolism	METABOLISM	molecular_function;molecular_function;molecular_function;molecular_function;biological_process;biological_process;biological_process;biological_process;biological_process;biological_process;biological_process;biological_process;biological_process;biological_process;biological_process;biological_process;biological_process;biological_process;biological_process;biological_process;biological_process;…	binding;binding;binding;catalytic activity;metabolic process;metabolic process;metabolic process;metabolic process;metabolic process;metabolic process;metabolic process;metabolic process;metabolic process;metabolic process;metabolic process;metabolic process;metabolic process;metabolic process;metabolic process;cellular process;cellular process;cellular process	GO:0005488;GO:0005488;GO:0005488;GO:0003824;GO:0008152;GO:0008152;GO:0008152;GO:0008152;GO:0008152;GO:0008152;GO:0008152;GO:0008152;GO:0008152;GO:0008152;GO:0008152;GO:0008152;GO:0008152;GO:0008152;GO:0008152;GO:0009987;GO:0009987;GO:0009987	heterocyclic compound binding;organic cyclic compound binding;small molecule binding;oxidoreductase activity;nitrogen compound metabolic process;cellular metabolic process;cellular metabolic process;cellular metabolic process;biosynthetic process;biosynthetic process;biosynthetic process;small molecule metabolic process;small molecule metabolic process;primary metabolic process;organic substance …	GO:1901363;GO:0097159;GO:0036094;GO:0016491;GO:0006807;GO:0044237;GO:0044237;GO:0044237;GO:0009058;GO:0009058;GO:0009058;GO:0044281;GO:0044281;GO:0044238;GO:0071704;GO:0071704;GO:0071704;GO:0071704;GO:0071704;GO:0044237;GO:0044237;GO:0044237	nucleoside phosphate binding;nucleoside phosphate binding;nucleotide binding;oxidoreductase activity, acting on CH-OH group of donors;organonitrogen compound metabolic process;organic acid metabolic process;cellular biosynthetic process;cellular aromatic compound metabolic process;cellular biosynthetic process;small molecule biosynthetic process;organic substance biosynthetic process;organic acid…	GO:1901265;GO:1901265;GO:0000166;GO:0016614;GO:1901564;GO:0006082;GO:0044249;GO:0006725;GO:0044249;GO:0044283;GO:1901576;GO:0006082;GO:0044283;GO:0006520;GO:1901615;GO:1901564;GO:1901360;GO:0006082;GO:1901576;GO:0006082;GO:0044249;GO:0006725	K05887	quinate/shikimate dehydrogenase [EC:1.1.1.282]	lmob:BN419_0569	ydiB	ko01100;ko01110;ko00400	代谢途径;次级代谢产物的生物合成;苯丙氨酸、酪氨酸和色氨酸生物合成	Metabolic pathways;Biosynthesis of secondary metabolites;Phenylalanine, tyrosine and tryptophan biosynthesis	1.1.1.282	Oxidoreductases;Acting on the CH-OH group of donors;With NAD+ or NADP+ as acceptor;L-quinate:NAD(P)+ 3-oxidoreductase	-	-	Metabolism;Metabolism;Metabolism	Global and overview maps;Global and overview maps;Amino acid metabolism	-	-	-	-	-	-	-	-	-	-	-	-	-	-	-
A_0409_2_k97_1214_1	1164	d__Bacteria	k__unclassified_d__Bacteria	p__Bacillota	c__Bacilli	o__Lactobacillales	f__Lactobacillaceae	g__Lactobacillus	s__Lactobacillus_crispatus	COG1680	CubicO group peptidase, beta-lactamase class C family	V	Defense mechanisms	CELLULAR PROCESSES AND SIGNALING	-	-	-	-	-	-	-	K22580	teichoic acid D-alanine hydrolase [EC:3.1.1.103]	lcr:LCRIS_00057	fmtA	-	-	-	3.1.1.103	Hydrolases;Acting on ester bonds;Carboxylic-ester hydrolases;teichoic acid D-alanylhydrolase	-	-	-	-	-	-	-	-	-	-	-	-	-	-	-	-	-	-	-
A_0409_2_k97_1214_2	2817	d__Bacteria	k__unclassified_d__Bacteria	p__Bacillota	c__Bacilli	o__Lactobacillales	f__Lactobacillaceae	g__Lactobacillus	s__Lactobacillus_crispatus	COG1061	Superfamily II DNA or RNA helicase	K;L	Transcription;Replication, recombination and repair	INFORMATION STORAGE AND PROCESSING;INFORMATION STORAGE AND PROCESSING	molecular_function;molecular_function;molecular_function;molecular_function;molecular_function;molecular_function;molecular_function;molecular_function	binding;binding;binding;binding;binding;binding;binding;catalytic activity	GO:0005488;GO:0005488;GO:0005488;GO:0005488;GO:0005488;GO:0005488;GO:0005488;GO:0003824	heterocyclic compound binding;heterocyclic compound binding;carbohydrate derivative binding;ion binding;organic cyclic compound binding;organic cyclic compound binding;small molecule binding;catalytic activity, acting on a nucleic acid	GO:1901363;GO:1901363;GO:0097367;GO:0043167;GO:0097159;GO:0097159;GO:0036094;GO:0140640	nucleic acid binding;nucleoside phosphate binding;ribonucleotide binding;anion binding;nucleic acid binding;nucleoside phosphate binding;nucleotide binding;helicase activity	GO:0003676;GO:1901265;GO:0032553;GO:0043168;GO:0003676;GO:1901265;GO:0000166;GO:0004386	K19789	DNA repair protein RadD	azz:DEW08_01590	radD	-	-	-	-	-	-	-	-	-	-	-	-	-	-	-	-	-	-	-	-	-	-	-	-
A_0409_2_k97_1214_3	1443	d__Bacteria	k__unclassified_d__Bacteria	p__Bacillota	c__Bacilli	o__Lactobacillales	f__Lactobacillaceae	g__Lactobacillus	s__Lactobacillus_crispatus	COG0531	Serine transporter YbeC, amino acid:H+ symporter family	E	Amino acid transport and metabolism	METABOLISM	-	-	-	-	-	-	-	K20265	glutamate:GABA antiporter	lcr:LCRIS_00055	gadC	ko02024	群体感应	Quorum sensing	-	-	-	-	Cellular Processes	Cellular community - prokaryotes	-	-	-	-	-	-	-	-	-	-	-	WP_061429017.1	-	gadC/xasA	HCl
A_0409_2_k97_1218_1	1302	d__Bacteria	k__unclassified_d__Bacteria	p__Bacillota	c__Bacilli	o__Lactobacillales	f__Lactobacillaceae	g__Lactobacillus	s__Lactobacillus_jensenii	COG2256	Replication-associated recombination protein RarA (DNA-dependent ATPase)	L	Replication, recombination and repair	INFORMATION STORAGE AND PROCESSING	molecular_function;molecular_function;molecular_function;molecular_function;molecular_function;molecular_function;molecular_function;molecular_function;biological_process;biological_process;biological_process;biological_process;biological_process;biological_process;biological_process;biological_process;biological_process;biological_process	binding;binding;binding;binding;binding;binding;binding;catalytic activity;metabolic process;metabolic process;metabolic process;metabolic process;metabolic process;metabolic process;metabolic process;cellular process;cellular process;cellular process	GO:0005488;GO:0005488;GO:0005488;GO:0005488;GO:0005488;GO:0005488;GO:0005488;GO:0003824;GO:0008152;GO:0008152;GO:0008152;GO:0008152;GO:0008152;GO:0008152;GO:0008152;GO:0009987;GO:0009987;GO:0009987	heterocyclic compound binding;heterocyclic compound binding;carbohydrate derivative binding;ion binding;organic cyclic compound binding;organic cyclic compound binding;small molecule binding;hydrolase activity;nitrogen compound metabolic process;cellular metabolic process;cellular metabolic process;cellular metabolic process;primary metabolic process;organic substance metabolic process;organic su…	GO:1901363;GO:1901363;GO:0097367;GO:0043167;GO:0097159;GO:0097159;GO:0036094;GO:0016787;GO:0006807;GO:0044237;GO:0044237;GO:0044237;GO:0044238;GO:0071704;GO:0071704;GO:0044237;GO:0044237;GO:0044237	nucleic acid binding;nucleoside phosphate binding;ribonucleotide binding;anion binding;nucleic acid binding;nucleoside phosphate binding;nucleotide binding;hydrolase activity, acting on acid anhydrides;cellular nitrogen compound metabolic process;heterocycle metabolic process;cellular nitrogen compound metabolic process;cellular aromatic compound metabolic process;nucleobase-containing compound m…	GO:0003676;GO:1901265;GO:0032553;GO:0043168;GO:0003676;GO:1901265;GO:0000166;GO:0016817;GO:0034641;GO:0046483;GO:0034641;GO:0006725;GO:0006139;GO:1901360;GO:0043170;GO:0046483;GO:0034641;GO:0006725	K07478	putative ATPase	lje:BUE77_05975	ycaJ	-	-	-	-	-	-	-	-	-	-	-	-	-	-	-	-	-	-	-	-	WP_044871484.1	-	ruvB	Cr,Te,Se
A_0409_2_k97_1218_2	468	d__Bacteria	k__unclassified_d__Bacteria	p__Bacillota	c__Bacilli	o__Lactobacillales	f__Lactobacillaceae	g__Lactobacillus	s__Lactobacillus_jensenii	COG5506	Uncharacterized conserved protein YueI, DUF2278 family	S	Function unknown	POORLY CHARACTERIZED	-	-	-	-	-	-	-	-	-	-	-	-	-	-	-	-	-	-	-	-	-	-	-	-	-	-	-	-	-	-	-	-	-	-	-
A_0409_2_k97_1218_3	612	d__Bacteria	k__unclassified_d__Bacteria	p__Bacillota	c__Bacilli	o__Lactobacillales	f__Lactobacillaceae	g__Lactobacillus	s__Lactobacillus_sp.	COG0522	Ribosomal protein S4 or related protein	J	Translation, ribosomal structure and biogenesis	INFORMATION STORAGE AND PROCESSING	molecular_function;molecular_function;cellular_component;biological_process;biological_process;biological_process;biological_process;biological_process;biological_process;biological_process;biological_process;biological_process;biological_process;biological_process;biological_process;biological_process	binding;binding;protein-containing complex;metabolic process;metabolic process;metabolic process;metabolic process;metabolic process;metabolic process;metabolic process;metabolic process;metabolic process;metabolic process;metabolic process;cellular process;cellular process	GO:0005488;GO:0005488;GO:0032991;GO:0008152;GO:0008152;GO:0008152;GO:0008152;GO:0008152;GO:0008152;GO:0008152;GO:0008152;GO:0008152;GO:0008152;GO:0008152;GO:0009987;GO:0009987	heterocyclic compound binding;organic cyclic compound binding;ribonucleoprotein complex;nitrogen compound metabolic process;nitrogen compound metabolic process;nitrogen compound metabolic process;cellular metabolic process;cellular metabolic process;biosynthetic process;biosynthetic process;primary metabolic process;organic substance metabolic process;organic substance metabolic process;organic s…	GO:1901363;GO:0097159;GO:1990904;GO:0006807;GO:0006807;GO:0006807;GO:0044237;GO:0044237;GO:0009058;GO:0009058;GO:0044238;GO:0071704;GO:0071704;GO:0071704;GO:0044237;GO:0044237	nucleic acid binding;nucleic acid binding;ribosomal subunit;organonitrogen compound metabolic process;cellular nitrogen compound metabolic process;amide metabolic process;cellular nitrogen compound metabolic process;cellular biosynthetic process;cellular biosynthetic process;organic substance biosynthetic process;protein metabolic process;organonitrogen compound metabolic process;macromolecule me…	GO:0003676;GO:0003676;GO:0044391;GO:1901564;GO:0034641;GO:0043603;GO:0034641;GO:0044249;GO:0044249;GO:1901576;GO:0019538;GO:1901564;GO:0043170;GO:1901576;GO:0034641;GO:0044249	K02986	small subunit ribosomal protein S4	lje:BUE77_05965	rpsD	ko03010	核糖体	Ribosome	-	-	-	-	Genetic Information Processing	Translation	-	-	-	-	-	-	-	-	-	-	-	-	-	-	-
A_0409_2_k97_1219_1	399	d__Bacteria	k__unclassified_d__Bacteria	p__Bacillota	c__Bacilli	o__Lactobacillales	f__Lactobacillaceae	g__Lactobacillus	s__Lactobacillus_jensenii	-	-	-	-	-	-	-	-	-	-	-	-	K03571	rod shape-determining protein MreD	lje:BUE77_05910	mreD	-	-	-	-	-	-	-	-	-	-	-	-	-	-	-	-	-	-	-	-	-	-	-	-
A_0409_2_k97_1219_3	1005	d__Bacteria	k__unclassified_d__Bacteria	p__Bacillota	c__Bacilli	o__Lactobacillales	f__Lactobacillaceae	g__Lactobacillus	s__Lactobacillus_sp.	COG1077	Cell shape-determining ATPase MreB, actin-like superfamily	D;Z	Cell cycle control, cell division, chromosome partitioning;Cytoskeleton	CELLULAR PROCESSES AND SIGNALING;CELLULAR PROCESSES AND SIGNALING	-	-	-	-	-	-	-	K03569	rod shape-determining protein MreB and related proteins	lje:BUE77_05920	mreB	-	-	-	-	-	-	-	-	-	-	-	-	-	-	-	-	-	-	-	-	-	-	-	-
A_0409_2_k97_1221_1	930	d__Bacteria	k__unclassified_d__Bacteria	p__Bacillota	c__Bacilli	o__Lactobacillales	f__Lactobacillaceae	g__Lactobacillus	s__Lactobacillus_crispatus	-	-	-	-	-	-	-	-	-	-	-	-	-	-	-	-	-	-	-	-	-	-	-	-	-	-	-	-	-	-	-	-	-	-	-	-	-	-	-	-
A_0409_2_k97_1222_1	843	d__Bacteria	k__unclassified_d__Bacteria	p__Actinomycetota	c__Actinomycetes	o__Actinomycetales	f__Actinomycetaceae	g__Fannyhessea	s__Fannyhessea_vaginae	COG1653	ABC-type glycerol-3-phosphate transport system, periplasmic component	G	Carbohydrate transport and metabolism	METABOLISM	-	-	-	-	-	-	-	K25086	maltose transport system substrate-binding protein	fvg:I6G91_01400	musE	-	-	-	-	-	-	-	-	-	-	-	-	-	-	-	-	-	-	-	-	-	-	-	-
A_0409_2_k97_1228_1	594	d__Bacteria	k__unclassified_d__Bacteria	p__Actinomycetota	c__Actinomycetes	o__Actinomycetales	f__Actinomycetaceae	g__Fannyhessea	s__Fannyhessea_vaginae	COG0231	Translation elongation factor P (EF-P)/translation initiation factor 5A (eIF-5A)	J	Translation, ribosomal structure and biogenesis	INFORMATION STORAGE AND PROCESSING	-	-	-	-	-	-	-	K02356	elongation factor P	fvg:I6G91_00645	efp	-	-	-	-	-	-	-	-	-	-	-	-	-	-	-	-	-	-	-	-	-	-	-	-
A_0409_2_k97_1231_1	591	d__Bacteria	k__unclassified_d__Bacteria	p__Actinomycetota	c__Actinomycetes	o__Bifidobacteriales	f__Bifidobacteriaceae	g__Gardnerella	s__Gardnerella_vaginalis	COG0717	dCTP deaminase	F	Nucleotide transport and metabolism	METABOLISM	molecular_function;molecular_function;molecular_function;molecular_function;biological_process;biological_process;biological_process;biological_process;biological_process;biological_process;biological_process;biological_process;biological_process;biological_process;biological_process;biological_process;biological_process;biological_process;biological_process;biological_process;biological_process;…	binding;binding;binding;catalytic activity;metabolic process;metabolic process;metabolic process;metabolic process;metabolic process;metabolic process;metabolic process;metabolic process;metabolic process;metabolic process;metabolic process;metabolic process;metabolic process;metabolic process;metabolic process;metabolic process;cellular process;cellular process;cellular process;cellular process;…	GO:0005488;GO:0005488;GO:0005488;GO:0003824;GO:0008152;GO:0008152;GO:0008152;GO:0008152;GO:0008152;GO:0008152;GO:0008152;GO:0008152;GO:0008152;GO:0008152;GO:0008152;GO:0008152;GO:0008152;GO:0008152;GO:0008152;GO:0008152;GO:0009987;GO:0009987;GO:0009987;GO:0009987;GO:0009987	heterocyclic compound binding;organic cyclic compound binding;small molecule binding;hydrolase activity;nitrogen compound metabolic process;nitrogen compound metabolic process;cellular metabolic process;cellular metabolic process;cellular metabolic process;cellular metabolic process;cellular metabolic process;biosynthetic process;biosynthetic process;small molecule metabolic process;primary metab…	GO:1901363;GO:0097159;GO:0036094;GO:0016787;GO:0006807;GO:0006807;GO:0044237;GO:0044237;GO:0044237;GO:0044237;GO:0044237;GO:0009058;GO:0009058;GO:0044281;GO:0044238;GO:0071704;GO:0071704;GO:0071704;GO:0071704;GO:0071704;GO:0044237;GO:0044237;GO:0044237;GO:0044237;GO:0044237	nucleoside phosphate binding;nucleoside phosphate binding;nucleotide binding;hydrolase activity, acting on carbon-nitrogen (but not peptide) bonds;organonitrogen compound metabolic process;cellular nitrogen compound metabolic process;heterocycle metabolic process;cellular nitrogen compound metabolic process;phosphorus metabolic process;cellular biosynthetic process;cellular aromatic compound meta…	GO:1901265;GO:1901265;GO:0000166;GO:0016810;GO:1901564;GO:0034641;GO:0046483;GO:0034641;GO:0006793;GO:0044249;GO:0006725;GO:0044249;GO:1901576;GO:0055086;GO:0006139;GO:0019637;GO:1901135;GO:1901564;GO:1901360;GO:1901576;GO:0046483;GO:0034641;GO:0006793;GO:0044249;GO:0006725	K01494	dCTP deaminase [EC:3.5.4.13]	gvg:HMPREF0421_20194	dcd	ko01232;ko00240;ko01100	核苷酸代谢;嘧啶代谢;代谢途径	Nucleotide metabolism;Pyrimidine metabolism;Metabolic pathways	3.5.4.13	Hydrolases;Acting on carbon-nitrogen bonds, other than peptide bonds;In cyclic amidines;dCTP aminohydrolase	-	-	Metabolism;Metabolism;Metabolism	Global and overview maps;Nucleotide metabolism;Global and overview maps	-	-	-	-	-	-	-	-	-	-	-	-	-	-	-
A_0409_2_k97_1233_1	315	d__Bacteria	k__unclassified_d__Bacteria	p__Actinomycetota	c__Actinomycetes	o__Bifidobacteriales	f__Bifidobacteriaceae	g__Gardnerella	s__Gardnerella_vaginalis	-	-	-	-	-	molecular_function;molecular_function;molecular_function;biological_process;biological_process;biological_process;biological_process;biological_process	catalytic activity;catalytic activity;catalytic activity;metabolic process;metabolic process;metabolic process;metabolic process;metabolic process	GO:0003824;GO:0003824;GO:0003824;GO:0008152;GO:0008152;GO:0008152;GO:0008152;GO:0008152	catalytic activity, acting on a protein;hydrolase activity;hydrolase activity;nitrogen compound metabolic process;nitrogen compound metabolic process;primary metabolic process;organic substance metabolic process;organic substance metabolic process	GO:0140096;GO:0016787;GO:0016787;GO:0006807;GO:0006807;GO:0044238;GO:0071704;GO:0071704	peptidase activity;serine hydrolase activity;peptidase activity;organonitrogen compound metabolic process;amide metabolic process;protein metabolic process;organonitrogen compound metabolic process;macromolecule metabolic process	GO:0008233;GO:0017171;GO:0008233;GO:1901564;GO:0043603;GO:0019538;GO:1901564;GO:0043170	K03100	signal peptidase I [EC:3.4.21.89]	gvh:HMPREF9231_0320	lepB	ko03060	蛋白质输出	Protein export	3.4.21.89	Hydrolases;Acting on peptide bonds (peptidases);Serine endopeptidases;signal peptidase I	-	-	Genetic Information Processing	Folding, sorting and degradation	-	-	-	-	-	-	-	-	-	-	-	-	-	-	-
A_0409_2_k97_1233_2	369	d__Bacteria	k__unclassified_d__Bacteria	p__Actinomycetota	c__Actinomycetes	o__Bifidobacteriales	f__Bifidobacteriaceae	g__Gardnerella	s__Gardnerella_vaginalis	COG0335	Ribosomal protein L19	J	Translation, ribosomal structure and biogenesis	INFORMATION STORAGE AND PROCESSING	cellular_component;cellular_component;biological_process;biological_process;biological_process;biological_process;biological_process;biological_process;biological_process;biological_process;biological_process;biological_process;biological_process;biological_process;biological_process	cellular anatomical entity;cellular anatomical entity;metabolic process;metabolic process;metabolic process;metabolic process;metabolic process;metabolic process;metabolic process;metabolic process;metabolic process;metabolic process;metabolic process;cellular process;cellular process	GO:0110165;GO:0110165;GO:0008152;GO:0008152;GO:0008152;GO:0008152;GO:0008152;GO:0008152;GO:0008152;GO:0008152;GO:0008152;GO:0008152;GO:0008152;GO:0009987;GO:0009987	organelle;organelle;nitrogen compound metabolic process;nitrogen compound metabolic process;nitrogen compound metabolic process;cellular metabolic process;cellular metabolic process;biosynthetic process;biosynthetic process;primary metabolic process;organic substance metabolic process;organic substance metabolic process;organic substance metabolic process;cellular metabolic process;cellular metab…	GO:0043226;GO:0043226;GO:0006807;GO:0006807;GO:0006807;GO:0044237;GO:0044237;GO:0009058;GO:0009058;GO:0044238;GO:0071704;GO:0071704;GO:0071704;GO:0044237;GO:0044237	intracellular organelle;non-membrane-bounded organelle;organonitrogen compound metabolic process;cellular nitrogen compound metabolic process;amide metabolic process;cellular nitrogen compound metabolic process;cellular biosynthetic process;cellular biosynthetic process;organic substance biosynthetic process;protein metabolic process;organonitrogen compound metabolic process;macromolecule metabol…	GO:0043229;GO:0043228;GO:1901564;GO:0034641;GO:0043603;GO:0034641;GO:0044249;GO:0044249;GO:1901576;GO:0019538;GO:1901564;GO:0043170;GO:1901576;GO:0034641;GO:0044249	K02884	large subunit ribosomal protein L19	gvh:HMPREF9231_0319	rplS	ko03010	核糖体	Ribosome	-	-	-	-	Genetic Information Processing	Translation	-	-	-	-	-	-	-	-	-	-	-	-	-	-	-
A_0409_2_k97_1235_1	579	d__Bacteria	k__unclassified_d__Bacteria	p__Actinomycetota	c__Actinomycetes	o__Actinomycetales	f__Actinomycetaceae	g__Fannyhessea	s__Fannyhessea_vaginae	COG0456	Ribosomal protein S18 acetylase RimI and related acetyltransferases	J	Translation, ribosomal structure and biogenesis	INFORMATION STORAGE AND PROCESSING	-	-	-	-	-	-	-	K25706	tRNA N6-adenosine threonylcarbamoyltransferase [EC:2.3.1.234]	cbv:U729_1573	tsaD	-	-	-	2.3.1.234	Transferases;Acyltransferases;Transferring groups other than aminoacyl groups;L-threonylcarbamoyladenylate:adenine37 in tRNA N6-L-threonylcarbamoyltransferase	-	-	-	-	-	-	-	-	-	-	-	-	-	-	-	-	-	-	-
A_0409_2_k97_1237_1	711	d__Bacteria	k__unclassified_d__Bacteria	p__Bacillota	c__Bacilli	o__Lactobacillales	f__Lactobacillaceae	g__Lactobacillus	s__Lactobacillus_crispatus	COG0670	Integral membrane protein YbhL, putative Ca2+ regulator, Bax inhibitor (BI-1)/TMBIM family	P	Inorganic ion transport and metabolism	METABOLISM	-	-	-	-	-	-	-	K06890	uncharacterized protein	lmul:PUW59_01595	-	-	-	-	-	-	-	-	-	-	-	-	-	-	-	-	-	-	-	-	-	-	-	-	-
A_0409_2_k97_124_1	771	d__Bacteria	k__unclassified_d__Bacteria	p__Actinomycetota	c__Actinomycetes	o__Bifidobacteriales	f__Bifidobacteriaceae	g__Gardnerella	s__Gardnerella_vaginalis	COG0575	CDP-diglyceride synthetase	I	Lipid transport and metabolism	METABOLISM	-	-	-	-	-	-	-	K00981	phosphatidate cytidylyltransferase [EC:2.7.7.41]	gvg:HMPREF0421_20811	cdsA	ko01110;ko00564;ko04070;ko01100	次级代谢产物的生物合成;甘油磷脂代谢;磷脂酰肌醇信号系统;代谢途径	Biosynthesis of secondary metabolites;Glycerophospholipid metabolism;Phosphatidylinositol signaling system;Metabolic pathways	2.7.7.41	Transferases;Transferring phosphorus-containing groups;Nucleotidyltransferases;CTP:phosphatidate cytidylyltransferase	M00093	Phosphatidylethanolamine (PE) biosynthesis, PA => PS => PE	Metabolism;Metabolism;Environmental Information Processing;Metabolism	Global and overview maps;Lipid metabolism;Signal transduction;Global and overview maps	-	-	-	-	ARO:3004097	Streptococcus mitis CdsA with mutation conferring daptomycin resistance	CdsA is a phosphatidate cytidylyltransferase which plays a role in the production of membrane phosphatidylglycerol and cardiolipin.	Smit_CdsA_DAP	peptide antibiotic	peptide	antibiotic target alteration	-	-	-	-
A_0409_2_k97_1240_2	474	d__Bacteria	k__unclassified_d__Bacteria	p__Actinomycetota	c__Actinomycetes	o__Actinomycetales	f__Actinomycetaceae	g__Fannyhessea	s__Fannyhessea_vaginae	COG0782	Transcription elongation factor, GreA/GreB family	K	Transcription	INFORMATION STORAGE AND PROCESSING	molecular_function;molecular_function;molecular_function;molecular_function;biological_process;biological_process	translation regulator activity;binding;binding;binding;biological regulation;biological regulation	GO:0045182;GO:0005488;GO:0005488;GO:0005488;GO:0065007;GO:0065007	translation regulator activity, nucleic acid binding;heterocyclic compound binding;protein binding;organic cyclic compound binding;regulation of biological process;regulation of biological process	GO:0090079;GO:1901363;GO:0005515;GO:0097159;GO:0050789;GO:0050789	translation factor activity, RNA binding;nucleic acid binding;enzyme binding;nucleic acid binding;regulation of metabolic process;regulation of cellular process	GO:0008135;GO:0003676;GO:0019899;GO:0003676;GO:0019222;GO:0050794	K03624	transcription elongation factor GreA	fvg:I6G91_05245	greA	-	-	-	-	-	-	-	-	-	-	-	-	-	-	-	-	-	-	-	-	-	-	-	-
A_0409_2_k97_1241_1	555	d__Bacteria	k__unclassified_d__Bacteria	p__Actinomycetota	c__Actinomycetes	o__Bifidobacteriales	f__Bifidobacteriaceae	g__Gardnerella	s__Gardnerella_vaginalis	COG5002	Sensor histidine kinase WalK	T	Signal transduction mechanisms	CELLULAR PROCESSES AND SIGNALING	-	-	-	-	-	-	-	K02484	two-component system, OmpR family, sensor kinase [EC:2.7.13.3]	gvg:HMPREF0421_20660	-	-	-	-	2.7.13.3	Transferases;Transferring phosphorus-containing groups;Protein-histidine kinases;ATP:protein-L-histidine N-phosphotransferase	-	-	-	-	-	-	-	-	-	-	-	-	-	-	-	WP_064480307.1	-	copS	Cu
A_0409_2_k97_1244_1	909	d__Bacteria	k__unclassified_d__Bacteria	p__Actinomycetota	c__Actinomycetes	o__Bifidobacteriales	f__Bifidobacteriaceae	g__Gardnerella	s__Gardnerella_vaginalis	COG0672	High-affinity Fe2+/Pb2+ permease	P	Inorganic ion transport and metabolism	METABOLISM	-	-	-	-	-	-	-	K07243	high-affinity iron transporter	gvh:HMPREF9231_0166	efeU	-	-	-	-	-	-	-	-	-	-	-	-	-	-	-	-	-	-	-	-	-	-	-	-
A_0409_2_k97_1247_1	576	d__Bacteria	k__unclassified_d__Bacteria	p__Actinomycetota	c__Actinomycetes	o__Bifidobacteriales	f__Bifidobacteriaceae	g__Gardnerella	s__Gardnerella_vaginalis	COG2898	Lysylphosphatidylglycerol synthetase MprF, lysyl-tRNA-binding C-terminal domain	I	Lipid transport and metabolism	METABOLISM	-	-	-	-	-	-	-	K14205	phosphatidylglycerol lysyltransferase [EC:2.3.2.3]	gvg:HMPREF0421_20880	mprF	ko01503;ko02020;ko05150	18KDA阳离子抗菌肽（CAMP）耐药性;双组分系统;金黄色葡萄球菌感染	Cationic antimicrobial peptide (CAMP) resistance;Two-component system;Staphylococcus aureus infection	2.3.2.3	Transferases;Acyltransferases;Aminoacyltransferases;L-lysyl-tRNALys:phosphatidylglycerol 3-O-lysyltransferase	M00726	Cationic antimicrobial peptide (CAMP) resistance, lysyl-phosphatidylglycerol (L-PG) synthase MprF	Human Diseases;Environmental Information Processing;Human Diseases	Drug resistance: antimicrobial;Signal transduction;Infectious disease: bacterial	-	-	-	-	-	-	-	-	-	-	-	-	-	-	-
A_0409_2_k97_1249_1	1284	d__Bacteria	k__unclassified_d__Bacteria	p__Bacillota	c__Bacilli	o__Lactobacillales	f__Lactobacillaceae	g__Lactobacillus	s__Lactobacillus_jensenii	COG1301	Na+/H+-dicarboxylate symporter	C	Energy production and conversion	METABOLISM	molecular_function;biological_process	transporter activity;localization	GO:0005215;GO:0051179	transmembrane transporter activity;establishment of localization	GO:0022857;GO:0051234	active transmembrane transporter activity;transport	GO:0022804;GO:0006810	K11102	proton glutamate symport protein	lje:BUE77_02700	gltP	-	-	-	-	-	-	-	-	-	-	-	-	-	-	-	-	-	-	-	-	-	-	-	-
A_0409_2_k97_1253_1	465	d__Bacteria	k__unclassified_d__Bacteria	p__Actinomycetota	c__Actinomycetes	o__Bifidobacteriales	f__Bifidobacteriaceae	g__Gardnerella	s__Gardnerella_vaginalis	COG4768	Uncharacterized conserved protein YoxC, contains an MCP-like domain	S	Function unknown	POORLY CHARACTERIZED	-	-	-	-	-	-	-	-	-	-	-	-	-	-	-	-	-	-	-	-	-	-	-	-	-	-	-	-	-	-	-	-	-	-	-
A_0409_2_k97_1254_1	1212	d__Bacteria	k__unclassified_d__Bacteria	p__Actinomycetota	c__Actinomycetes	o__Bifidobacteriales	f__Bifidobacteriaceae	g__Gardnerella	s__Gardnerella_vaginalis	COG0115	Branched-chain amino acid aminotransferase/4-amino-4-deoxychorismate lyase	E;H	Amino acid transport and metabolism;Coenzyme transport and metabolism	METABOLISM;METABOLISM	-	-	-	-	-	-	-	K00826	branched-chain amino acid aminotransferase [EC:2.6.1.42]	gvg:HMPREF0421_20722	ilvE	ko00290;ko01100;ko00270;ko00966;ko01240;ko01230;ko00280;ko00770;ko01110;ko01210	缬氨酸、亮氨酸和异亮氨酸生物合成;代谢途径;半胱氨酸和蛋氨酸代谢;硫代葡萄糖苷生物合成;辅助因子的生物合成;氨基酸生物合成;缬氨酸、亮氨酸和异亮氨酸降解;泛酸和CoA生物合成;次级代谢产物的生物合成;2-氧代羧酸代谢	Valine, leucine and isoleucine biosynthesis;Metabolic pathways;Cysteine and methionine metabolism;Glucosinolate biosynthesis;Biosynthesis of cofactors;Biosynthesis of amino acids;Valine, leucine and isoleucine degradation;Pantothenate and CoA biosynthesis;Biosynthesis of secondary metabolites;2-Oxocarboxylic acid metabolism	2.6.1.42	Transferases;Transferring nitrogenous groups;Transaminases;branched-chain-amino-acid:2-oxoglutarate aminotransferase	M00119;M00036;M00019;M00570	Pantothenate biosynthesis, valine/L-aspartate => pantothenate;Leucine degradation, leucine => acetoacetate + acetyl-CoA;Valine/isoleucine biosynthesis, pyruvate => valine / 2-oxobutanoate => isoleucine;Isoleucine biosynthesis, threonine => 2-oxobutanoate => isoleucine	Metabolism;Metabolism;Metabolism;Metabolism;Metabolism;Metabolism;Metabolism;Metabolism;Metabolism;Metabolism	Amino acid metabolism;Global and overview maps;Amino acid metabolism;Biosynthesis of other secondary metabolites;Global and overview maps;Global and overview maps;Amino acid metabolism;Metabolism of cofactors and vitamins;Global and overview maps;Global and overview maps	-	-	-	-	-	-	-	-	-	-	-	-	-	-	-
A_0409_2_k97_1256_1	804	d__Bacteria	k__unclassified_d__Bacteria	p__Bacillota	c__Bacilli	o__Lactobacillales	f__Lactobacillaceae	g__Lactobacillus	s__Lactobacillus_jensenii	COG3715	Phosphotransferase system, mannose/fructose/N-acetylgalactosamine-specific IIC component	G	Carbohydrate transport and metabolism	METABOLISM	-	-	-	-	-	-	-	K02795	mannose PTS system EIIC component	lje:BUE77_07380	manY	ko00051;ko00520;ko01100;ko02060	果糖和甘露糖代谢;氨基糖和核苷酸糖代谢;代谢途径;磷酸转移酶系统	Fructose and mannose metabolism;Amino sugar and nucleotide sugar metabolism;Metabolic pathways;Phosphotransferase system (PTS)	-	-	-	-	Metabolism;Metabolism;Metabolism;Environmental Information Processing	Carbohydrate metabolism;Carbohydrate metabolism;Global and overview maps;Membrane transport	-	-	-	-	-	-	-	-	-	-	-	-	-	-	-
A_0409_2_k97_1256_2	915	d__Bacteria	k__unclassified_d__Bacteria	p__Bacillota	c__Bacilli	o__Lactobacillales	f__Lactobacillaceae	g__Lactobacillus	s__Lactobacillus_jensenii	COG3716	Phosphotransferase system, mannose/fructose/N-acetylgalactosamine-specific IID component	G	Carbohydrate transport and metabolism	METABOLISM	cellular_component;biological_process;biological_process;biological_process	cellular anatomical entity;cellular process;cellular process;localization	GO:0110165;GO:0009987;GO:0009987;GO:0051179	membrane;transmembrane transport;transmembrane transport;establishment of localization	GO:0016020;GO:0055085;GO:0055085;GO:0051234	plasma membrane;carbohydrate transmembrane transport;import across plasma membrane;transport	GO:0005886;GO:0034219;GO:0098739;GO:0006810	K02796	mannose PTS system EIID component	lje:BUE77_07375	manZ	ko00520;ko00051;ko02060;ko01100	氨基糖和核苷酸糖代谢;果糖和甘露糖代谢;磷酸转移酶系统;代谢途径	Amino sugar and nucleotide sugar metabolism;Fructose and mannose metabolism;Phosphotransferase system (PTS);Metabolic pathways	-	-	-	-	Metabolism;Metabolism;Environmental Information Processing;Metabolism	Carbohydrate metabolism;Carbohydrate metabolism;Membrane transport;Global and overview maps	-	-	-	-	-	-	-	-	-	-	-	-	-	-	-
A_0409_2_k97_1256_3	354	d__Bacteria	k__unclassified_d__Bacteria	p__Bacillota	c__Bacilli	o__Lactobacillales	f__Lactobacillaceae	g__Lactobacillus	s__Lactobacillus_jensenii	COG4687	Uncharacterized conserved protein	S	Function unknown	POORLY CHARACTERIZED	-	-	-	-	-	-	-	-	-	-	-	-	-	-	-	-	-	-	-	-	-	-	-	-	-	-	-	-	-	-	-	-	-	-	-
A_0409_2_k97_1261_1	501	d__Bacteria	k__unclassified_d__Bacteria	p__Actinomycetota	c__Actinomycetes	o__Bifidobacteriales	f__Bifidobacteriaceae	g__Gardnerella	s__Gardnerella_vaginalis	COG0406	Broad specificity phosphatase PhoE	G	Carbohydrate transport and metabolism	METABOLISM	-	-	-	-	-	-	-	K22306	glucosyl-3-phosphoglycerate phosphatase [EC:3.1.3.85]	gvh:HMPREF9231_0601	gpgP	-	-	-	3.1.3.85	Hydrolases;Acting on ester bonds;Phosphoric-monoester hydrolases;alpha-D-glucosyl-3-phospho-D-glycerate phosphohydrolase	-	-	-	-	-	-	-	-	-	-	-	-	-	-	-	-	-	-	-
A_0409_2_k97_1261_2	438	d__Bacteria	k__unclassified_d__Bacteria	p__Actinomycetota	c__Actinomycetes	o__Bifidobacteriales	f__Bifidobacteriaceae	g__Gardnerella	s__Gardnerella_vaginalis	COG0799	Ribosomal silencing factor RsfS, regulates association of 30S and 50S subunits	J	Translation, ribosomal structure and biogenesis	INFORMATION STORAGE AND PROCESSING	biological_process;biological_process;biological_process;biological_process	biological regulation;biological regulation;biological regulation;cellular process	GO:0065007;GO:0065007;GO:0065007;GO:0009987	regulation of biological process;regulation of biological process;regulation of biological process;cellular component organization or biogenesis	GO:0050789;GO:0050789;GO:0050789;GO:0071840	regulation of metabolic process;regulation of cellular process;negative regulation of biological process;cellular component organization	GO:0019222;GO:0050794;GO:0048519;GO:0016043	K09710	ribosome-associated protein	gvh:HMPREF9231_0600	ybeB	-	-	-	-	-	-	-	-	-	-	-	-	-	-	-	-	-	-	-	-	-	-	-	-
A_0409_2_k97_1261_3	1401	d__Bacteria	k__unclassified_d__Bacteria	p__Actinomycetota	c__Actinomycetes	o__Bifidobacteriales	f__Bifidobacteriaceae	g__Gardnerella	s__Gardnerella_vaginalis	COG1207	Bifunctional protein GlmU, N-acetylglucosamine-1-phosphate-uridyltransferase/glucosamine-1-phosphate-acetyltransferase	M	Cell wall/membrane/envelope biogenesis	CELLULAR PROCESSES AND SIGNALING	-	-	-	-	-	-	-	K04042	bifunctional UDP-N-acetylglucosamine pyrophosphorylase / glucosamine-1-phosphate N-acetyltransferase [EC:2.7.7.23 2.3.1.157]	gvh:HMPREF9231_0599	glmU	ko01100;ko01250;ko00541;ko00520	代谢途径;核苷酸糖的生物合成;O-抗原核苷酸糖生物合成;氨基糖和核苷酸糖代谢	Metabolic pathways;Biosynthesis of nucleotide sugars;O-Antigen nucleotide sugar biosynthesis;Amino sugar and nucleotide sugar metabolism	2.7.7.23;2.3.1.157	Transferases;Transferring phosphorus-containing groups;Nucleotidyltransferases;UTP:N-acetyl-alpha-D-glucosamine-1-phosphate uridylyltransferase|Transferases;Acyltransferases;Transferring groups other than aminoacyl groups;acetyl-CoA:alpha-D-glucosamine-1-phosphate N-acetyltransferase	M00909	UDP-N-acetyl-D-glucosamine biosynthesis, prokaryotes, glucose => UDP-GlcNAc	Metabolism;Metabolism;Metabolism;Metabolism	Global and overview maps;Global and overview maps;Glycan biosynthesis and metabolism;Carbohydrate metabolism	-	-	-	-	-	-	-	-	-	-	-	-	-	-	-
A_0409_2_k97_1262_1	588	d__Bacteria	k__unclassified_d__Bacteria	p__Actinomycetota	c__Actinomycetes	o__Actinomycetales	f__Actinomycetaceae	g__Fannyhessea	s__Fannyhessea_vaginae	COG0446	NADPH-dependent 2,4-dienoyl-CoA reductase, sulfur reductase, or a related oxidoreductase	I	Lipid transport and metabolism	METABOLISM	-	-	-	-	-	-	-	K17869	NADH oxidase (H2O-forming) [EC:1.6.3.4]	wdi:H9L19_07180	-	-	-	-	1.6.3.4	Oxidoreductases;Acting on NADH or NADPH;With oxygen as acceptor;NADH:oxygen oxidoreductase (H2O-forming)	-	-	-	-	-	-	-	-	-	-	-	-	-	-	-	WP_024922515.1	-	merA	Hg,Phenylmercury Acetate
A_0409_2_k97_1263_2	390	d__Bacteria	k__unclassified_d__Bacteria	p__Bacillota	c__Bacilli	o__Lactobacillales	f__Lactobacillaceae	g__Lactobacillus	s__Lactobacillus_jensenii	COG0239	Fluoride ion exporter CrcB/FEX, affects chromosome condensation	D;P	Cell cycle control, cell division, chromosome partitioning;Inorganic ion transport and metabolism	CELLULAR PROCESSES AND SIGNALING;METABOLISM	molecular_function;molecular_function;molecular_function;cellular_component	transporter activity;transporter activity;transporter activity;cellular anatomical entity	GO:0005215;GO:0005215;GO:0005215;GO:0110165	transmembrane transporter activity;transmembrane transporter activity;transmembrane transporter activity;membrane	GO:0022857;GO:0022857;GO:0022857;GO:0016020	salt transmembrane transporter activity;monoatomic ion transmembrane transporter activity;inorganic molecular entity transmembrane transporter activity;plasma membrane	GO:1901702;GO:0015075;GO:0015318;GO:0005886	K06199	fluoride exporter	lje:BUE77_03435	crcB	-	-	-	-	-	-	-	-	-	-	-	-	-	-	-	-	-	-	-	-	-	-	-	-
A_0409_2_k97_1267_2	249	d__Bacteria	k__unclassified_d__Bacteria	p__Actinomycetota	c__Actinomycetes	o__Bifidobacteriales	f__Bifidobacteriaceae	g__Gardnerella	s__Gardnerella_sp.	COG1314	Protein translocase subunit SecG	U	Intracellular trafficking, secretion, and vesicular transport	CELLULAR PROCESSES AND SIGNALING	molecular_function;molecular_function;molecular_function;molecular_function;cellular_component;biological_process;biological_process;biological_process;biological_process;biological_process;biological_process	ATP-dependent activity;transporter activity;transporter activity;transporter activity;cellular anatomical entity;cellular process;cellular process;localization;localization;localization;localization	GO:0140657;GO:0005215;GO:0005215;GO:0005215;GO:0110165;GO:0009987;GO:0009987;GO:0051179;GO:0051179;GO:0051179;GO:0051179	ATPase-coupled transmembrane transporter activity;protein transporter activity;transmembrane transporter activity;transmembrane transporter activity;membrane;export from cell;cellular localization;cellular localization;establishment of localization;establishment of localization;macromolecule localization	GO:0042626;GO:0140318;GO:0022857;GO:0022857;GO:0016020;GO:0140352;GO:0051641;GO:0051641;GO:0051234;GO:0051234;GO:0033036	protein-transporting ATPase activity;protein transmembrane transporter activity;active transmembrane transporter activity;macromolecule transmembrane transporter activity;plasma membrane;secretion by cell;cellular macromolecule localization;cellular macromolecule localization;establishment of protein localization;transport;cellular macromolecule localization	GO:0015450;GO:0008320;GO:0022804;GO:0022884;GO:0005886;GO:0032940;GO:0070727;GO:0070727;GO:0045184;GO:0006810;GO:0070727	K03075	preprotein translocase subunit SecG	gpt:K9E43_00030	secG	ko03070;ko02024;ko03060	细菌分泌系统;群体感应;蛋白质输出	Bacterial secretion system;Quorum sensing;Protein export	-	-	-	-	Environmental Information Processing;Cellular Processes;Genetic Information Processing	Membrane transport;Cellular community - prokaryotes;Folding, sorting and degradation	-	-	-	-	-	-	-	-	-	-	-	-	-	-	-
A_0409_2_k97_1268_1	1002	d__Bacteria	k__unclassified_d__Bacteria	p__Bacillota	c__Bacilli	o__Lactobacillales	f__Lactobacillaceae	g__Lactobacillus	s__Lactobacillus_jensenii	COG1052	Lactate dehydrogenase or related 2-hydroxyacid dehydrogenase	C;H;R	Energy production and conversion;Coenzyme transport and metabolism;General function prediction only	METABOLISM;METABOLISM;POORLY CHARACTERIZED	-	-	-	-	-	-	-	K03778	D-lactate dehydrogenase [EC:1.1.1.28]	lje:BUE77_03260	ldhA	ko01120;ko00620;ko01100	不同环境中的微生物代谢;丙酮酸代谢;代谢途径	Microbial metabolism in diverse environments;Pyruvate metabolism;Metabolic pathways	1.1.1.28	Oxidoreductases;Acting on the CH-OH group of donors;With NAD+ or NADP+ as acceptor;(R)-lactate:NAD+ oxidoreductase	-	-	Metabolism;Metabolism;Metabolism	Global and overview maps;Carbohydrate metabolism;Global and overview maps	-	-	-	-	ARO:3002944	vanH gene in vanD cluster	Also known as vanHD, is a vanH variant in the vanD gene cluster.	vanH_in_vanD_cl	glycopeptide antibiotic	glycopeptide	antibiotic target alteration	-	-	-	-
A_0409_2_k97_1269_1	393	d__Bacteria	k__unclassified_d__Bacteria	p__Actinomycetota	c__Actinomycetes	o__Actinomycetales	f__Actinomycetaceae	g__Fannyhessea	s__Fannyhessea_vaginae	COG1092	23S rRNA G2069 N7-methylase RlmK or C1962 C5-methylase RlmI	J	Translation, ribosomal structure and biogenesis	INFORMATION STORAGE AND PROCESSING	-	-	-	-	-	-	-	K06969	23S rRNA (cytosine1962-C5)-methyltransferase [EC:2.1.1.191]	fvg:I6G91_04085	rlmI	-	-	-	2.1.1.191	Transferases;Transferring one-carbon groups;Methyltransferases;S-adenosyl-L-methionine:23S rRNA (cytosine1962-C5)-methyltransferase	-	-	-	-	-	-	-	-	-	-	-	-	-	-	-	-	-	-	-
A_0409_2_k97_1271_10	378	d__Bacteria	k__unclassified_d__Bacteria	p__Bacillota	c__Bacilli	o__Lactobacillales	f__Lactobacillaceae	g__Lactobacillus	s__Lactobacillus_crispatus	COG4633	Plastocyanin domain containing protein	R	General function prediction only	POORLY CHARACTERIZED	-	-	-	-	-	-	-	K17686	P-type Cu+ transporter [EC:7.2.2.8]	scx:AS200_14840	copA	ko04016;ko01524;ko04978	MAPK信号通路-植物;铂类药物耐药性;矿物质吸收	MAPK signaling pathway - plant;Platinum drug resistance;Mineral absorption	7.2.2.8	Translocases;Catalysing the translocation of inorganic cations;Linked to the hydrolysis of a nucleoside triphosphate;ATP phosphohydrolase (P-type, Cu+-exporting)	-	-	Environmental Information Processing;Human Diseases;Organismal Systems	Signal transduction;Drug resistance: antineoplastic;Digestive system	-	-	-	-	-	-	-	-	-	-	-	-	-	-	-
A_0409_2_k97_1271_2	1134	d__Bacteria	k__unclassified_d__Bacteria	p__Bacillota	c__Bacilli	o__Lactobacillales	f__Lactobacillaceae	g__Lactobacillus	s__Lactobacillus_crispatus	-	-	-	-	-	-	-	-	-	-	-	-	K01447	N-acetylmuramoyl-L-alanine amidase [EC:3.5.1.28]	lde:LDBND_0216	xlyAB	-	-	-	3.5.1.28	Hydrolases;Acting on carbon-nitrogen bonds, other than peptide bonds;In linear amides;peptidoglycan amidohydrolase	-	-	-	-	-	-	-	-	-	-	-	-	-	-	-	-	-	-	-
A_0409_2_k97_1271_3	1110	d__Bacteria	k__unclassified_d__Bacteria	p__Bacillota	c__Bacilli	o__Lactobacillales	f__Lactobacillaceae	g__Lactobacillus	s__Lactobacillus_crispatus	-	-	-	-	-	-	-	-	-	-	-	-	-	-	-	-	-	-	-	-	-	-	-	-	-	-	-	-	-	-	-	-	-	-	-	-	-	-	-	-
A_0409_2_k97_1271_5	1365	d__Bacteria	k__unclassified_d__Bacteria	p__Bacillota	c__Bacilli	o__Lactobacillales	f__Lactobacillaceae	g__Lactobacillus	s__Lactobacillus_sp.	COG0477	MFS family permease, includes anhydromuropeptide permease AmpG	G;E;P;R	Carbohydrate transport and metabolism;Amino acid transport and metabolism;Inorganic ion transport and metabolism;General function prediction only	METABOLISM;METABOLISM;METABOLISM;POORLY CHARACTERIZED	cellular_component	cellular anatomical entity	GO:0110165	membrane	GO:0016020	plasma membrane	GO:0005886	K08368	MFS transporter, putative metabolite transport protein	lcr:LCRIS_02013	yaaU	-	-	-	-	-	-	-	-	-	-	-	-	-	-	-	-	-	-	-	-	-	-	-	-
A_0409_2_k97_1271_6	555	d__Bacteria	k__unclassified_d__Bacteria	p__Bacillota	c__Bacilli	o__Lactobacillales	f__Lactobacillaceae	g__Lactobacillus	s__Lactobacillus_sp.	-	-	-	-	-	-	-	-	-	-	-	-	-	-	-	-	-	-	-	-	-	-	-	-	-	-	-	-	-	-	-	-	-	-	-	-	-	-	-	-
A_0409_2_k97_1271_7	645	d__Bacteria	k__unclassified_d__Bacteria	p__Bacillota	c__Bacilli	o__Lactobacillales	f__Lactobacillaceae	g__Lactobacillus	s__Lactobacillus_sp.	COG0664	cAMP-binding domain of CRP or a regulatory subunit of cAMP-dependent protein kinases	T	Signal transduction mechanisms	CELLULAR PROCESSES AND SIGNALING	molecular_function;molecular_function;biological_process;biological_process	binding;binding;biological regulation;biological regulation	GO:0005488;GO:0005488;GO:0065007;GO:0065007	heterocyclic compound binding;organic cyclic compound binding;regulation of biological process;regulation of biological process	GO:1901363;GO:0097159;GO:0050789;GO:0050789	nucleic acid binding;nucleic acid binding;regulation of metabolic process;regulation of cellular process	GO:0003676;GO:0003676;GO:0019222;GO:0050794	K21562	CRP/FNR family transcriptional regulator, anaerobic regulatory protein	lcr:LCRIS_02011	flp	-	-	-	-	-	-	-	-	-	-	-	-	-	-	-	-	-	-	-	-	-	-	-	-
A_0409_2_k97_1271_8	1941	d__Bacteria	k__unclassified_d__Bacteria	p__Bacillota	c__Bacilli	o__Lactobacillales	f__Lactobacillaceae	g__Lactobacillus	s__Lactobacillus_crispatus	COG2217	Cation-transporting P-type ATPase	P	Inorganic ion transport and metabolism	METABOLISM	molecular_function;molecular_function;molecular_function;molecular_function;molecular_function;molecular_function;molecular_function;molecular_function;molecular_function;molecular_function;cellular_component	ATP-dependent activity;transporter activity;transporter activity;binding;binding;binding;binding;binding;binding;catalytic activity;cellular anatomical entity	GO:0140657;GO:0005215;GO:0005215;GO:0005488;GO:0005488;GO:0005488;GO:0005488;GO:0005488;GO:0005488;GO:0003824;GO:0110165	ATPase-coupled transmembrane transporter activity;transmembrane transporter activity;transmembrane transporter activity;heterocyclic compound binding;carbohydrate derivative binding;ion binding;ion binding;organic cyclic compound binding;small molecule binding;hydrolase activity;membrane	GO:0042626;GO:0022857;GO:0022857;GO:1901363;GO:0097367;GO:0043167;GO:0043167;GO:0097159;GO:0036094;GO:0016787;GO:0016020	ATPase-coupled monoatomic cation transmembrane transporter activity;active transmembrane transporter activity;monoatomic ion transmembrane transporter activity;nucleoside phosphate binding;ribonucleotide binding;cation binding;anion binding;nucleoside phosphate binding;nucleotide binding;hydrolase activity, acting on acid anhydrides;plasma membrane	GO:0019829;GO:0022804;GO:0015075;GO:1901265;GO:0032553;GO:0043169;GO:0043168;GO:1901265;GO:0000166;GO:0016817;GO:0005886	K17686	P-type Cu+ transporter [EC:7.2.2.8]	lcr:LCRIS_02010	copA	ko04016;ko01524;ko04978	MAPK信号通路-植物;铂类药物耐药性;矿物质吸收	MAPK signaling pathway - plant;Platinum drug resistance;Mineral absorption	7.2.2.8	Translocases;Catalysing the translocation of inorganic cations;Linked to the hydrolysis of a nucleoside triphosphate;ATP phosphohydrolase (P-type, Cu+-exporting)	-	-	Environmental Information Processing;Human Diseases;Organismal Systems	Signal transduction;Drug resistance: antineoplastic;Digestive system	-	-	-	-	-	-	-	-	-	-	-	OGE17959.1	-	copA	Cu,Ag
A_0409_2_k97_1271_9	288	d__Bacteria	k__unclassified_d__Bacteria	p__Bacillota	c__Bacilli	o__Lactobacillales	f__Lactobacillaceae	g__Lactobacillus	s__Lactobacillus_crispatus	COG4633	Plastocyanin domain containing protein	R	General function prediction only	POORLY CHARACTERIZED	-	-	-	-	-	-	-	K17686	P-type Cu+ transporter [EC:7.2.2.8]	scx:AS200_14840	copA	ko04016;ko01524;ko04978	MAPK信号通路-植物;铂类药物耐药性;矿物质吸收	MAPK signaling pathway - plant;Platinum drug resistance;Mineral absorption	7.2.2.8	Translocases;Catalysing the translocation of inorganic cations;Linked to the hydrolysis of a nucleoside triphosphate;ATP phosphohydrolase (P-type, Cu+-exporting)	-	-	Environmental Information Processing;Human Diseases;Organismal Systems	Signal transduction;Drug resistance: antineoplastic;Digestive system	-	-	-	-	-	-	-	-	-	-	-	-	-	-	-
A_0409_2_k97_1274_1	594	d__Bacteria	k__unclassified_d__Bacteria	p__Actinomycetota	c__Actinomycetes	o__Bifidobacteriales	f__Bifidobacteriaceae	g__Gardnerella	s__Gardnerella_vaginalis	COG0765	ABC-type amino acid transport system, permease component	E	Amino acid transport and metabolism	METABOLISM	-	-	-	-	-	-	-	K10007	glutamate transport system permease protein	gvh:HMPREF9231_0745	gluD	ko02010	ABC转运器	ABC transporters	-	-	-	-	Environmental Information Processing	Membrane transport	-	-	-	-	-	-	-	-	-	-	-	-	-	-	-
A_0409_2_k97_1275_1	636	d__Bacteria	k__unclassified_d__Bacteria	p__Actinomycetota	c__Actinomycetes	o__Bifidobacteriales	f__Bifidobacteriaceae	g__Gardnerella	s__Gardnerella_vaginalis	COG0457	Tetratricopeptide (TPR) repeat	R	General function prediction only	POORLY CHARACTERIZED	-	-	-	-	-	-	-	-	-	-	-	-	-	-	-	-	-	-	-	-	-	-	-	-	-	-	-	-	-	-	-	-	-	-	-
A_0409_2_k97_1277_1	1086	d__Bacteria	k__unclassified_d__Bacteria	p__Actinomycetota	c__Actinomycetes	o__Bifidobacteriales	f__Bifidobacteriaceae	g__Gardnerella	s__Gardnerella_vaginalis	-	-	-	-	-	-	-	-	-	-	-	-	-	-	-	-	-	-	-	-	-	-	-	-	-	-	-	-	-	-	-	-	-	-	-	-	-	-	-	-
A_0409_2_k97_128_1	504	d__Bacteria	k__unclassified_d__Bacteria	p__Actinomycetota	c__Actinomycetes	o__Bifidobacteriales	f__Bifidobacteriaceae	g__Gardnerella	s__Gardnerella_vaginalis	-	-	-	-	-	biological_process;biological_process	metabolic process;metabolic process	GO:0008152;GO:0008152	primary metabolic process;organic substance metabolic process	GO:0044238;GO:0071704	carbohydrate metabolic process;carbohydrate metabolic process	GO:0005975;GO:0005975	K20276	large repetitive protein	gvh:HMPREF9231_0308	bapA	ko02024	群体感应	Quorum sensing	-	-	-	-	Cellular Processes	Cellular community - prokaryotes	-	-	-	-	-	-	-	-	-	-	-	-	-	-	-
A_0409_2_k97_1282_1	702	d__Bacteria	k__unclassified_d__Bacteria	p__Bacillota	c__Bacilli	o__Lactobacillales	f__Lactobacillaceae	g__Lactobacillus	s__Lactobacillus_crispatus	COG1285	Magnesium uptake protein YhiD/SapB, involved in acid resistance	P	Inorganic ion transport and metabolism	METABOLISM	cellular_component	cellular anatomical entity	GO:0110165	membrane	GO:0016020	plasma membrane	GO:0005886	K07507	putative Mg2+ transporter-C (MgtC) family protein	lcr:LCRIS_00022	mgtC	-	-	-	-	-	-	-	-	-	-	-	-	-	-	-	-	-	-	-	-	-	-	-	-
A_0409_2_k97_1287_2	372	d__Bacteria	k__unclassified_d__Bacteria	p__Actinomycetota	c__Actinomycetes	o__Actinomycetales	f__Actinomycetaceae	g__Fannyhessea	s__Fannyhessea_vaginae	COG0099	Ribosomal protein S13	J	Translation, ribosomal structure and biogenesis	INFORMATION STORAGE AND PROCESSING	molecular_function;molecular_function;cellular_component;cellular_component;biological_process;biological_process;biological_process;biological_process;biological_process;biological_process;biological_process;biological_process;biological_process;biological_process;biological_process;biological_process;biological_process	binding;binding;cellular anatomical entity;cellular anatomical entity;metabolic process;metabolic process;metabolic process;metabolic process;metabolic process;metabolic process;metabolic process;metabolic process;metabolic process;metabolic process;metabolic process;cellular process;cellular process	GO:0005488;GO:0005488;GO:0110165;GO:0110165;GO:0008152;GO:0008152;GO:0008152;GO:0008152;GO:0008152;GO:0008152;GO:0008152;GO:0008152;GO:0008152;GO:0008152;GO:0008152;GO:0009987;GO:0009987	heterocyclic compound binding;organic cyclic compound binding;organelle;organelle;nitrogen compound metabolic process;nitrogen compound metabolic process;nitrogen compound metabolic process;cellular metabolic process;cellular metabolic process;biosynthetic process;biosynthetic process;primary metabolic process;organic substance metabolic process;organic substance metabolic process;organic substan…	GO:1901363;GO:0097159;GO:0043226;GO:0043226;GO:0006807;GO:0006807;GO:0006807;GO:0044237;GO:0044237;GO:0009058;GO:0009058;GO:0044238;GO:0071704;GO:0071704;GO:0071704;GO:0044237;GO:0044237	nucleic acid binding;nucleic acid binding;intracellular organelle;non-membrane-bounded organelle;organonitrogen compound metabolic process;cellular nitrogen compound metabolic process;amide metabolic process;cellular nitrogen compound metabolic process;cellular biosynthetic process;cellular biosynthetic process;organic substance biosynthetic process;protein metabolic process;organonitrogen compou…	GO:0003676;GO:0003676;GO:0043229;GO:0043228;GO:1901564;GO:0034641;GO:0043603;GO:0034641;GO:0044249;GO:0044249;GO:1901576;GO:0019538;GO:1901564;GO:0043170;GO:1901576;GO:0034641;GO:0044249	K02952	small subunit ribosomal protein S13	fvg:I6G91_05570	rpsM	ko03010	核糖体	Ribosome	-	-	-	-	Genetic Information Processing	Translation	-	-	-	-	-	-	-	-	-	-	-	-	-	-	-
A_0409_2_k97_1287_3	399	d__Bacteria	k__unclassified_d__Bacteria	p__Actinomycetota	c__Actinomycetes	o__Actinomycetales	f__Actinomycetaceae	g__Fannyhessea	s__Fannyhessea_vaginae	COG0100	Ribosomal protein S11	J	Translation, ribosomal structure and biogenesis	INFORMATION STORAGE AND PROCESSING	molecular_function;molecular_function;cellular_component;cellular_component;biological_process;biological_process;biological_process;biological_process;biological_process;biological_process;biological_process;biological_process;biological_process;biological_process;biological_process;biological_process;biological_process	binding;binding;cellular anatomical entity;cellular anatomical entity;metabolic process;metabolic process;metabolic process;metabolic process;metabolic process;metabolic process;metabolic process;metabolic process;metabolic process;metabolic process;metabolic process;cellular process;cellular process	GO:0005488;GO:0005488;GO:0110165;GO:0110165;GO:0008152;GO:0008152;GO:0008152;GO:0008152;GO:0008152;GO:0008152;GO:0008152;GO:0008152;GO:0008152;GO:0008152;GO:0008152;GO:0009987;GO:0009987	heterocyclic compound binding;organic cyclic compound binding;organelle;organelle;nitrogen compound metabolic process;nitrogen compound metabolic process;nitrogen compound metabolic process;cellular metabolic process;cellular metabolic process;biosynthetic process;biosynthetic process;primary metabolic process;organic substance metabolic process;organic substance metabolic process;organic substan…	GO:1901363;GO:0097159;GO:0043226;GO:0043226;GO:0006807;GO:0006807;GO:0006807;GO:0044237;GO:0044237;GO:0009058;GO:0009058;GO:0044238;GO:0071704;GO:0071704;GO:0071704;GO:0044237;GO:0044237	nucleic acid binding;nucleic acid binding;intracellular organelle;non-membrane-bounded organelle;organonitrogen compound metabolic process;cellular nitrogen compound metabolic process;amide metabolic process;cellular nitrogen compound metabolic process;cellular biosynthetic process;cellular biosynthetic process;organic substance biosynthetic process;protein metabolic process;organonitrogen compou…	GO:0003676;GO:0003676;GO:0043229;GO:0043228;GO:1901564;GO:0034641;GO:0043603;GO:0034641;GO:0044249;GO:0044249;GO:1901576;GO:0019538;GO:1901564;GO:0043170;GO:1901576;GO:0034641;GO:0044249	K02948	small subunit ribosomal protein S11	fvg:I6G91_05575	rpsK	ko03010	核糖体	Ribosome	-	-	-	-	Genetic Information Processing	Translation	-	-	-	-	-	-	-	-	-	-	-	-	-	-	-
A_0409_2_k97_129_1	537	d__Bacteria	k__unclassified_d__Bacteria	p__Actinomycetota	c__Actinomycetes	o__Bifidobacteriales	f__Bifidobacteriaceae	g__Gardnerella	s__Gardnerella_vaginalis	COG1335	Nicotinamidase-related amidase	H;R	Coenzyme transport and metabolism;General function prediction only	METABOLISM;POORLY CHARACTERIZED	-	-	-	-	-	-	-	K08281	nicotinamidase/pyrazinamidase [EC:3.5.1.19 3.5.1.-]	kpar:JL105_02585	pncA	ko01100;ko00760;ko01240	代谢途径;烟酸和烟酰胺代谢;辅助因子的生物合成	Metabolic pathways;Nicotinate and nicotinamide metabolism;Biosynthesis of cofactors	3.5.1.19	Hydrolases;Acting on carbon-nitrogen bonds, other than peptide bonds;In linear amides;nicotinamide amidohydrolase	-	-	Metabolism;Metabolism;Metabolism	Global and overview maps;Metabolism of cofactors and vitamins;Global and overview maps	-	-	-	-	-	-	-	-	-	-	-	-	-	-	-
A_0409_2_k97_1295_10	798	d__Bacteria	k__unclassified_d__Bacteria	p__Bacillota	c__Bacilli	o__Lactobacillales	f__Lactobacillaceae	g__Lactobacillus	s__Lactobacillus_crispatus	COG1132	ABC-type multidrug transport system, ATPase and permease component	V	Defense mechanisms	CELLULAR PROCESSES AND SIGNALING	-	-	-	-	-	-	-	K18887	ATP-binding cassette, subfamily B, multidrug efflux pump	lhh:LBH_1569	efrA	ko02010	ABC转运器	ABC transporters	-	-	-	-	Environmental Information Processing	Membrane transport	-	-	-	-	ARO:3003948	efrA	efrA is a part of the EfrAB efflux pump, and both efrA and efrB are necessary to confer drug resistance.	efrA	fluoroquinolone antibiotic;macrolide antibiotic;rifamycin antibiotic	Multidrug	antibiotic efflux	WP_059122205.1	-	vcaM	Ethidium Bromide,Rhodamine 6G,DAPI,TPP,Acridine Orange
A_0409_2_k97_1295_2	192	d__Bacteria	k__unclassified_d__Bacteria	p__Bacillota	c__Bacilli	o__Lactobacillales	f__Lactobacillaceae	g__Lactobacillus	s__Lactobacillus_crispatus	-	-	-	-	-	-	-	-	-	-	-	-	-	-	-	-	-	-	-	-	-	-	-	-	-	-	-	-	-	-	-	-	-	-	-	-	-	-	-	-
A_0409_2_k97_1295_3	225	d__Bacteria	k__unclassified_d__Bacteria	p__Bacillota	c__Bacilli	o__Lactobacillales	f__Lactobacillaceae	g__Lactobacillus	s__Lactobacillus_sp.	-	-	-	-	-	-	-	-	-	-	-	-	-	-	-	-	-	-	-	-	-	-	-	-	-	-	-	-	-	-	-	-	-	-	-	-	-	-	-	-
A_0409_2_k97_1295_4	324	d__Bacteria	k__unclassified_d__Bacteria	p__Bacillota	c__Bacilli	o__Lactobacillales	f__Lactobacillaceae	g__Lactobacillus	s__Lactobacillus_crispatus	-	-	-	-	-	biological_process;biological_process;biological_process	metabolic process;metabolic process;cellular process	GO:0008152;GO:0008152;GO:0009987	cellular metabolic process;secondary metabolic process;cellular metabolic process	GO:0044237;GO:0019748;GO:0044237	toxin metabolic process;toxin metabolic process;toxin metabolic process	GO:0009404;GO:0009404;GO:0009404	-	-	-	-	-	-	-	-	-	-	-	-	-	-	-	-	-	-	-	-	-	-	-	-	-	-	-	-
A_0409_2_k97_1295_5	720	d__Bacteria	k__unclassified_d__Bacteria	p__Bacillota	c__Bacilli	o__Lactobacillales	f__Lactobacillaceae	g__Lactobacillus	s__Lactobacillus_crispatus	COG1794	Amino acid racemase YgeA	M	Cell wall/membrane/envelope biogenesis	CELLULAR PROCESSES AND SIGNALING	-	-	-	-	-	-	-	K01779	aspartate racemase [EC:5.1.1.13]	luu:H4B44_09895	racD	ko00250;ko01054;ko01100;ko00470	丙氨酸、天冬氨酸和谷氨酸代谢;非核糖体肽结构;代谢途径;D-氨基酸代谢	Alanine, aspartate and glutamate metabolism;Nonribosomal peptide structures;Metabolic pathways;D-Amino acid metabolism	5.1.1.13	Isomerases;Racemases and epimerases;Acting on amino acids and derivatives;aspartate racemase	-	-	Metabolism;Metabolism;Metabolism;Metabolism	Amino acid metabolism;Metabolism of terpenoids and polyketides;Global and overview maps;Metabolism of other amino acids	-	-	-	-	-	-	-	-	-	-	-	-	-	-	-
A_0409_2_k97_1295_6	1572	d__Bacteria	k__unclassified_d__Bacteria	p__Bacillota	c__Bacilli	o__Lactobacillales	f__Lactobacillaceae	g__Lactobacillus	s__Lactobacillus_sp.	COG0769	UDP-N-acetylmuramyl tripeptide synthase	M	Cell wall/membrane/envelope biogenesis	CELLULAR PROCESSES AND SIGNALING	molecular_function;molecular_function;molecular_function;molecular_function;molecular_function;molecular_function;molecular_function;biological_process;biological_process;biological_process;biological_process;biological_process;biological_process;biological_process;biological_process;biological_process;biological_process;biological_process;biological_process;biological_process	binding;binding;binding;binding;binding;binding;catalytic activity;biological regulation;biological regulation;metabolic process;metabolic process;metabolic process;metabolic process;metabolic process;metabolic process;metabolic process;metabolic process;cellular process;cellular process;cellular process	GO:0005488;GO:0005488;GO:0005488;GO:0005488;GO:0005488;GO:0005488;GO:0003824;GO:0065007;GO:0065007;GO:0008152;GO:0008152;GO:0008152;GO:0008152;GO:0008152;GO:0008152;GO:0008152;GO:0008152;GO:0009987;GO:0009987;GO:0009987	heterocyclic compound binding;carbohydrate derivative binding;ion binding;ion binding;organic cyclic compound binding;small molecule binding;ligase activity;regulation of biological process;regulation of biological quality;nitrogen compound metabolic process;cellular metabolic process;biosynthetic process;biosynthetic process;organic substance metabolic process;organic substance metabolic process…	GO:1901363;GO:0097367;GO:0043167;GO:0043167;GO:0097159;GO:0036094;GO:0016874;GO:0050789;GO:0065008;GO:0006807;GO:0044237;GO:0009058;GO:0009058;GO:0071704;GO:0071704;GO:0071704;GO:0071704;GO:0044237;GO:0071840;GO:0071554	nucleoside phosphate binding;ribonucleotide binding;cation binding;anion binding;nucleoside phosphate binding;nucleotide binding;ligase activity, forming carbon-nitrogen bonds;regulation of developmental process;regulation of cell shape;organonitrogen compound metabolic process;cellular biosynthetic process;cellular biosynthetic process;organic substance biosynthetic process;carbohydrate derivati…	GO:1901265;GO:0032553;GO:0043169;GO:0043168;GO:1901265;GO:0000166;GO:0016879;GO:0050793;GO:0008360;GO:1901564;GO:0044249;GO:0044249;GO:1901576;GO:1901135;GO:1901564;GO:0043170;GO:1901576;GO:0044249;GO:0016043;GO:0071555	K01928	UDP-N-acetylmuramoyl-L-alanyl-D-glutamate--2,6-diaminopimelate ligase [EC:6.3.2.13]	lac:LBA1818	murE	ko00300;ko01100;ko00550	赖氨酸生物合成;代谢途径;肽聚糖生物合成	Lysine biosynthesis;Metabolic pathways;Peptidoglycan biosynthesis	6.3.2.13	Ligases;Forming carbon-nitrogen bonds;Acid-D-amino-acid ligases (peptide synthases);UDP-N-acetyl-alpha-D-muramoyl-L-alanyl-D-glutamate:meso-2,6-diaminoheptanedioate gamma-ligase (ADP-forming)	-	-	Metabolism;Metabolism;Metabolism	Amino acid metabolism;Global and overview maps;Glycan biosynthesis and metabolism	-	-	-	-	-	-	-	-	-	-	-	-	-	-	-
A_0409_2_k97_1295_7	1155	d__Bacteria	k__unclassified_d__Bacteria	p__Bacillota	c__Bacilli	o__Lactobacillales	f__Lactobacillaceae	g__Lactobacillus	s__Lactobacillus_crispatus	COG5002	Sensor histidine kinase WalK	T	Signal transduction mechanisms	CELLULAR PROCESSES AND SIGNALING	-	-	-	-	-	-	-	K18350	two-component system, OmpR family, sensor histidine kinase VanS [EC:2.7.13.3]	ehl:EHLA_2436	vanSC	ko02020;ko01502	双组分系统;万古霉素耐药性	Two-component system;Vancomycin resistance	2.7.13.3	Transferases;Transferring phosphorus-containing groups;Protein-histidine kinases;ATP:protein-L-histidine N-phosphotransferase	M00652	Vancomycin resistance, D-Ala-D-Ser type	Environmental Information Processing;Human Diseases	Signal transduction;Drug resistance: antimicrobial	-	-	-	-	ARO:3002939	vanS gene in vanM cluster	Also known as vanSM, is a vanS variant found in the vanM gene cluster.	vanS_in_vanM_cl	glycopeptide antibiotic	glycopeptide	antibiotic target alteration	WP_071922812.1	-	silS	Ag
A_0409_2_k97_1295_9	1875	d__Bacteria	k__unclassified_d__Bacteria	p__Bacillota	c__Bacilli	o__Lactobacillales	f__Lactobacillaceae	g__Lactobacillus	s__Lactobacillus_crispatus	COG1132	ABC-type multidrug transport system, ATPase and permease component	V	Defense mechanisms	CELLULAR PROCESSES AND SIGNALING	-	-	-	-	-	-	-	K18888	ATP-binding cassette, subfamily B, multidrug efflux pump	lcr:LCRIS_01845	efrB	ko02010	ABC转运器	ABC transporters	-	-	-	-	Environmental Information Processing	Membrane transport	-	-	-	-	ARO:3000025	patB	PatB is an ABC transporter of Streptococcus pneumoniae that interacts with PatA to confer fluoroquinolone resistance..	patB	fluoroquinolone antibiotic	fluoroquinolone	antibiotic efflux	WP_012005547.1	-	smdA	DAPI,Hoechst 33342
A_0409_2_k97_1296_1	873	d__Bacteria	k__unclassified_d__Bacteria	p__Actinomycetota	c__Actinomycetes	o__Bifidobacteriales	f__Bifidobacteriaceae	g__Gardnerella	s__Gardnerella_vaginalis	COG0766	UDP-N-acetylglucosamine enolpyruvyl transferase	M	Cell wall/membrane/envelope biogenesis	CELLULAR PROCESSES AND SIGNALING	molecular_function	catalytic activity	GO:0003824	transferase activity	GO:0016740	transferase activity, transferring alkyl or aryl (other than methyl) groups	GO:0016765	K00790	UDP-N-acetylglucosamine 1-carboxyvinyltransferase [EC:2.5.1.7]	gvh:HMPREF9231_1225	murA	ko01100;ko01250;ko00520;ko00550	代谢途径;核苷酸糖的生物合成;氨基糖和核苷酸糖代谢;肽聚糖生物合成	Metabolic pathways;Biosynthesis of nucleotide sugars;Amino sugar and nucleotide sugar metabolism;Peptidoglycan biosynthesis	2.5.1.7	Transferases;Transferring alkyl or aryl groups, other than methyl groups;Transferring alkyl or aryl groups, other than methyl groups (only sub-subclass identified to date);phosphoenolpyruvate:UDP-N-acetyl-alpha-D-glucosamine 1-carboxyvinyltransferase	-	-	Metabolism;Metabolism;Metabolism;Metabolism	Global and overview maps;Global and overview maps;Carbohydrate metabolism;Glycan biosynthesis and metabolism	-	-	-	-	ARO:3003785	Chlamydia trachomatis intrinsic murA conferring resistance to fosfomycin	Chlamydia murA confers intrinsic resistance to fosfomycin. The presence of an aspartic acid residue in place of the critical cysteine at position 119 that enables fosfomycin binding is believed to be responsible for this intrinsic resistance.	Ctra_murA_FOF	phosphonic acid antibiotic	phosphonic acid	antibiotic target alteration	-	-	-	-
A_0409_2_k97_130_1	537	d__Bacteria	k__unclassified_d__Bacteria	p__Actinomycetota	c__Actinomycetes	o__Bifidobacteriales	f__Bifidobacteriaceae	g__Gardnerella	s__Gardnerella_vaginalis	COG0744	Penicillin-binding protein 1B/1F, peptidoglycan transglycosylase/transpeptidase	M	Cell wall/membrane/envelope biogenesis	CELLULAR PROCESSES AND SIGNALING	molecular_function;molecular_function;molecular_function;molecular_function;molecular_function;molecular_function;molecular_function	binding;binding;binding;binding;binding;binding;catalytic activity	GO:0005488;GO:0005488;GO:0005488;GO:0005488;GO:0005488;GO:0005488;GO:0003824	heterocyclic compound binding;sulfur compound binding;amide binding;ion binding;organic cyclic compound binding;small molecule binding;transferase activity	GO:1901363;GO:1901681;GO:0033218;GO:0043167;GO:0097159;GO:0036094;GO:0016740	penicillin binding;penicillin binding;penicillin binding;anion binding;penicillin binding;organic acid binding;glycosyltransferase activity	GO:0008658;GO:0008658;GO:0008658;GO:0043168;GO:0008658;GO:0043177;GO:0016757	K05366	penicillin-binding protein 1A [EC:2.4.1.129 3.4.16.4]	shun:DWB77_02911	mrcA	ko01100;ko01501;ko00550	代谢途径;β-内酰胺耐药性;肽聚糖生物合成	Metabolic pathways;beta-Lactam resistance;Peptidoglycan biosynthesis	3.4.16.4;2.4.1.129	Hydrolases;Acting on peptide bonds (peptidases);Serine-type carboxypeptidases;serine-type D-Ala-D-Ala carboxypeptidase|Transferases;Glycosyltransferases;Hexosyltransferases;[poly-N-acetyl-D-glucosaminyl-(1->4)-(N-acetyl-D-muramoylpentapeptide)]-diphosphoundecaprenol:[N-acetyl-D-glucosaminyl-(1->4)-N-acetyl-D-muramoylpentapeptide]-diphosphoundecaprenol disaccharidetransferase	-	-	Metabolism;Human Diseases;Metabolism	Global and overview maps;Drug resistance: antimicrobial;Glycan biosynthesis and metabolism	-	-	-	-	-	-	-	-	-	-	-	-	-	-	-
A_0409_2_k97_1302_1	1605	d__Bacteria	k__unclassified_d__Bacteria	p__Bacillota	c__Bacilli	o__Lactobacillales	f__Lactobacillaceae	g__Lactobacillus	s__Lactobacillus_crispatus	COG1132	ABC-type multidrug transport system, ATPase and permease component	V	Defense mechanisms	CELLULAR PROCESSES AND SIGNALING	molecular_function;molecular_function;molecular_function;molecular_function;molecular_function;molecular_function;molecular_function	ATP-dependent activity;transporter activity;binding;binding;binding;binding;binding	GO:0140657;GO:0005215;GO:0005488;GO:0005488;GO:0005488;GO:0005488;GO:0005488	ATPase-coupled transmembrane transporter activity;transmembrane transporter activity;heterocyclic compound binding;carbohydrate derivative binding;ion binding;organic cyclic compound binding;small molecule binding	GO:0042626;GO:0022857;GO:1901363;GO:0097367;GO:0043167;GO:0097159;GO:0036094	ABC-type transporter activity;active transmembrane transporter activity;nucleoside phosphate binding;ribonucleotide binding;anion binding;nucleoside phosphate binding;nucleotide binding	GO:0140359;GO:0022804;GO:1901265;GO:0032553;GO:0043168;GO:1901265;GO:0000166	K06147	ATP-binding cassette, subfamily B, bacterial	cbe:Cbei_4582	-	-	-	-	-	-	-	-	-	-	-	-	-	-	-	-	-	-	-	-	-	-	-	-	-
A_0409_2_k97_1302_2	1227	d__Bacteria	k__unclassified_d__Bacteria	p__Bacillota	c__Bacilli	o__Lactobacillales	f__Lactobacillaceae	g__Lactobacillus	s__Lactobacillus_crispatus	COG2814	Predicted arabinose efflux permease AraJ, MFS family	G	Carbohydrate transport and metabolism	METABOLISM	cellular_component	cellular anatomical entity	GO:0110165	membrane	GO:0016020	plasma membrane	GO:0005886	K08217	MFS transporter, DHA3 family, macrolide efflux protein	lam:LA2_06400	mef	-	-	-	-	-	-	-	-	-	-	-	-	-	-	-	-	-	-	-	-	-	-	-	-
A_0409_2_k97_1304_1	666	d__Bacteria	k__unclassified_d__Bacteria	p__Chlamydiota	c__Chlamydiia	o__Chlamydiales	f__Chlamydiaceae	g__Chlamydia	s__Chlamydia_trachomatis	COG0124	Histidyl-tRNA synthetase	J	Translation, ribosomal structure and biogenesis	INFORMATION STORAGE AND PROCESSING	-	-	-	-	-	-	-	K01892	histidyl-tRNA synthetase [EC:6.1.1.21]	fvg:I6G91_01490	hisS	ko00970	氨酰基tRNA生物合成	Aminoacyl-tRNA biosynthesis	6.1.1.21	Ligases;Forming carbon-oxygen bonds;Ligases forming aminoacyl-tRNA and related compounds;L-histidine:tRNAHis ligase (AMP-forming)	-	-	Genetic Information Processing	Translation	-	-	-	-	-	-	-	-	-	-	-	-	-	-	-
A_0409_2_k97_1305_2	228	d__Bacteria	k__unclassified_d__Bacteria	p__Bacillota	c__Bacilli	o__Lactobacillales	f__Lactobacillaceae	g__Lactobacillus	s__Lactobacillus_crispatus	-	-	-	-	-	-	-	-	-	-	-	-	-	-	-	-	-	-	-	-	-	-	-	-	-	-	-	-	-	-	-	-	-	-	-	-	-	-	-	-
A_0409_2_k97_1307_2	318	d__Bacteria	k__unclassified_d__Bacteria	p__Bacillota	c__Bacilli	o__Lactobacillales	f__Lactobacillaceae	g__Lactobacillus	s__Lactobacillus_iners	COG1486	Alpha-galactosidase/6-phospho-beta-glucosidase, family 4 of glycosyl hydrolase	G	Carbohydrate transport and metabolism	METABOLISM	-	-	-	-	-	-	-	K01232	maltose-6'-phosphate glucosidase [EC:3.2.1.122]	lje:BUE77_07930	glvA	ko01100;ko00500	代谢途径;淀粉和蔗糖代谢	Metabolic pathways;Starch and sucrose metabolism	3.2.1.122	Hydrolases;Glycosylases;Glycosidases, i.e. enzymes that hydrolyse O- and S-glycosyl compounds;alpha-maltose-6'-phosphate 6-phosphoglucohydrolase	-	-	Metabolism;Metabolism	Global and overview maps;Carbohydrate metabolism	-	-	-	-	-	-	-	-	-	-	-	-	-	-	-
A_0409_2_k97_1309_1	918	d__Bacteria	k__unclassified_d__Bacteria	p__Actinomycetota	c__Actinomycetes	o__Bifidobacteriales	f__Bifidobacteriaceae	g__Gardnerella	s__Gardnerella_vaginalis	-	-	-	-	-	-	-	-	-	-	-	-	-	-	-	-	-	-	-	-	-	-	-	-	-	-	-	-	-	-	-	-	-	-	-	-	-	-	-	-
A_0409_2_k97_1311_1	519	d__Bacteria	k__unclassified_d__Bacteria	p__Actinomycetota	c__Actinomycetes	o__Actinomycetales	f__Actinomycetaceae	g__Fannyhessea	s__Fannyhessea_vaginae	COG0244	Ribosomal protein L10	J	Translation, ribosomal structure and biogenesis	INFORMATION STORAGE AND PROCESSING	molecular_function;molecular_function;cellular_component;cellular_component;biological_process;biological_process;biological_process;biological_process;biological_process;biological_process;biological_process;biological_process;biological_process;biological_process;biological_process;biological_process;biological_process	binding;binding;cellular anatomical entity;cellular anatomical entity;metabolic process;metabolic process;metabolic process;metabolic process;metabolic process;metabolic process;metabolic process;metabolic process;metabolic process;metabolic process;metabolic process;cellular process;cellular process	GO:0005488;GO:0005488;GO:0110165;GO:0110165;GO:0008152;GO:0008152;GO:0008152;GO:0008152;GO:0008152;GO:0008152;GO:0008152;GO:0008152;GO:0008152;GO:0008152;GO:0008152;GO:0009987;GO:0009987	heterocyclic compound binding;organic cyclic compound binding;organelle;organelle;nitrogen compound metabolic process;nitrogen compound metabolic process;nitrogen compound metabolic process;cellular metabolic process;cellular metabolic process;biosynthetic process;biosynthetic process;primary metabolic process;organic substance metabolic process;organic substance metabolic process;organic substan…	GO:1901363;GO:0097159;GO:0043226;GO:0043226;GO:0006807;GO:0006807;GO:0006807;GO:0044237;GO:0044237;GO:0009058;GO:0009058;GO:0044238;GO:0071704;GO:0071704;GO:0071704;GO:0044237;GO:0044237	nucleic acid binding;nucleic acid binding;intracellular organelle;non-membrane-bounded organelle;organonitrogen compound metabolic process;cellular nitrogen compound metabolic process;amide metabolic process;cellular nitrogen compound metabolic process;cellular biosynthetic process;cellular biosynthetic process;organic substance biosynthetic process;protein metabolic process;organonitrogen compou…	GO:0003676;GO:0003676;GO:0043229;GO:0043228;GO:1901564;GO:0034641;GO:0043603;GO:0034641;GO:0044249;GO:0044249;GO:1901576;GO:0019538;GO:1901564;GO:0043170;GO:1901576;GO:0034641;GO:0044249	K02864	large subunit ribosomal protein L10	fvg:I6G91_05345	rplJ	ko03010	核糖体	Ribosome	-	-	-	-	Genetic Information Processing	Translation	-	-	-	-	-	-	-	-	-	-	-	-	-	-	-
A_0409_2_k97_1311_2	378	d__Bacteria	k__unclassified_d__Bacteria	p__Actinomycetota	c__Actinomycetes	o__Actinomycetales	f__Actinomycetaceae	g__Fannyhessea	s__Fannyhessea_vaginae	COG0222	Ribosomal protein L7/L12	J	Translation, ribosomal structure and biogenesis	INFORMATION STORAGE AND PROCESSING	cellular_component;cellular_component;biological_process;biological_process;biological_process;biological_process;biological_process;biological_process;biological_process;biological_process;biological_process;biological_process;biological_process;biological_process;biological_process	cellular anatomical entity;cellular anatomical entity;metabolic process;metabolic process;metabolic process;metabolic process;metabolic process;metabolic process;metabolic process;metabolic process;metabolic process;metabolic process;metabolic process;cellular process;cellular process	GO:0110165;GO:0110165;GO:0008152;GO:0008152;GO:0008152;GO:0008152;GO:0008152;GO:0008152;GO:0008152;GO:0008152;GO:0008152;GO:0008152;GO:0008152;GO:0009987;GO:0009987	organelle;organelle;nitrogen compound metabolic process;nitrogen compound metabolic process;nitrogen compound metabolic process;cellular metabolic process;cellular metabolic process;biosynthetic process;biosynthetic process;primary metabolic process;organic substance metabolic process;organic substance metabolic process;organic substance metabolic process;cellular metabolic process;cellular metab…	GO:0043226;GO:0043226;GO:0006807;GO:0006807;GO:0006807;GO:0044237;GO:0044237;GO:0009058;GO:0009058;GO:0044238;GO:0071704;GO:0071704;GO:0071704;GO:0044237;GO:0044237	intracellular organelle;non-membrane-bounded organelle;organonitrogen compound metabolic process;cellular nitrogen compound metabolic process;amide metabolic process;cellular nitrogen compound metabolic process;cellular biosynthetic process;cellular biosynthetic process;organic substance biosynthetic process;protein metabolic process;organonitrogen compound metabolic process;macromolecule metabol…	GO:0043229;GO:0043228;GO:1901564;GO:0034641;GO:0043603;GO:0034641;GO:0044249;GO:0044249;GO:1901576;GO:0019538;GO:1901564;GO:0043170;GO:1901576;GO:0034641;GO:0044249	K02935	large subunit ribosomal protein L7/L12	fvg:I6G91_05350	rplL	ko03010	核糖体	Ribosome	-	-	-	-	Genetic Information Processing	Translation	-	-	-	-	-	-	-	-	-	-	-	-	-	-	-
A_0409_2_k97_1312_1	597	d__Bacteria	k__unclassified_d__Bacteria	p__Actinomycetota	c__Actinomycetes	o__Bifidobacteriales	f__Bifidobacteriaceae	g__Gardnerella	s__Gardnerella_vaginalis	COG0137	Argininosuccinate synthase	E	Amino acid transport and metabolism	METABOLISM	molecular_function;molecular_function;molecular_function;molecular_function;molecular_function;molecular_function;biological_process;biological_process;biological_process;biological_process;biological_process;biological_process;biological_process;biological_process;biological_process;biological_process;biological_process;biological_process;biological_process;biological_process	binding;binding;binding;binding;binding;catalytic activity;metabolic process;metabolic process;metabolic process;metabolic process;metabolic process;metabolic process;metabolic process;metabolic process;metabolic process;metabolic process;metabolic process;metabolic process;cellular process;cellular process	GO:0005488;GO:0005488;GO:0005488;GO:0005488;GO:0005488;GO:0003824;GO:0008152;GO:0008152;GO:0008152;GO:0008152;GO:0008152;GO:0008152;GO:0008152;GO:0008152;GO:0008152;GO:0008152;GO:0008152;GO:0008152;GO:0009987;GO:0009987	heterocyclic compound binding;carbohydrate derivative binding;ion binding;organic cyclic compound binding;small molecule binding;ligase activity;nitrogen compound metabolic process;cellular metabolic process;cellular metabolic process;biosynthetic process;biosynthetic process;biosynthetic process;small molecule metabolic process;small molecule metabolic process;primary metabolic process;organic s…	GO:1901363;GO:0097367;GO:0043167;GO:0097159;GO:0036094;GO:0016874;GO:0006807;GO:0044237;GO:0044237;GO:0009058;GO:0009058;GO:0009058;GO:0044281;GO:0044281;GO:0044238;GO:0071704;GO:0071704;GO:0071704;GO:0044237;GO:0044237	nucleoside phosphate binding;ribonucleotide binding;anion binding;nucleoside phosphate binding;nucleotide binding;ligase activity, forming carbon-nitrogen bonds;organonitrogen compound metabolic process;organic acid metabolic process;cellular biosynthetic process;cellular biosynthetic process;small molecule biosynthetic process;organic substance biosynthetic process;organic acid metabolic process…	GO:1901265;GO:0032553;GO:0043168;GO:1901265;GO:0000166;GO:0016879;GO:1901564;GO:0006082;GO:0044249;GO:0044249;GO:0044283;GO:1901576;GO:0006082;GO:0044283;GO:0006520;GO:1901564;GO:0006082;GO:1901576;GO:0006082;GO:0044249	K01940	argininosuccinate synthase [EC:6.3.4.5]	gvh:HMPREF9231_0963	argG	ko01110;ko00250;ko00220;ko01230;ko01100;ko05418	次级代谢产物的生物合成;丙氨酸、天冬氨酸和谷氨酸代谢;精氨酸生物合成;氨基酸生物合成;代谢途径;流体剪切应力与动脉粥样硬化	Biosynthesis of secondary metabolites;Alanine, aspartate and glutamate metabolism;Arginine biosynthesis;Biosynthesis of amino acids;Metabolic pathways;Fluid shear stress and atherosclerosis	6.3.4.5	Ligases;Forming carbon-nitrogen bonds;Other carbon-nitrogen ligases;L-citrulline:L-aspartate ligase (AMP-forming)	M00844;M00029;M00845	Arginine biosynthesis, ornithine => arginine;Urea cycle;Arginine biosynthesis, glutamate => acetylcitrulline => arginine	Metabolism;Metabolism;Metabolism;Metabolism;Metabolism;Human Diseases	Global and overview maps;Amino acid metabolism;Amino acid metabolism;Global and overview maps;Global and overview maps;Cardiovascular disease	-	-	-	-	-	-	-	-	-	-	-	-	-	-	-
A_0409_2_k97_1316_1	663	d__Bacteria	k__unclassified_d__Bacteria	p__Mycoplasmatota	c__Mollicutes	o__Mycoplasmatales	f__Mycoplasmataceae	g__Ureaplasma	s__Ureaplasma_urealyticum	COG0055	FoF1-type ATP synthase, beta subunit	C	Energy production and conversion	METABOLISM	molecular_function;molecular_function;molecular_function;molecular_function;molecular_function;molecular_function;molecular_function;molecular_function;molecular_function;molecular_function;molecular_function;molecular_function;cellular_component;cellular_component	ATP-dependent activity;ATP-dependent activity;transporter activity;transporter activity;transporter activity;transporter activity;binding;binding;binding;binding;binding;catalytic activity;protein-containing complex;cellular anatomical entity	GO:0140657;GO:0140657;GO:0005215;GO:0005215;GO:0005215;GO:0005215;GO:0005488;GO:0005488;GO:0005488;GO:0005488;GO:0005488;GO:0003824;GO:0032991;GO:0110165	ATPase-coupled transmembrane transporter activity;ATPase-coupled transmembrane transporter activity;transmembrane transporter activity;transmembrane transporter activity;transmembrane transporter activity;transmembrane transporter activity;heterocyclic compound binding;carbohydrate derivative binding;ion binding;organic cyclic compound binding;small molecule binding;ligase activity;membrane prote…	GO:0042626;GO:0042626;GO:0022857;GO:0022857;GO:0022857;GO:0022857;GO:1901363;GO:0097367;GO:0043167;GO:0097159;GO:0036094;GO:0016874;GO:0098796;GO:0016020	ATPase-coupled monoatomic cation transmembrane transporter activity;ATPase-coupled ion transmembrane transporter activity;passive transmembrane transporter activity;active transmembrane transporter activity;monoatomic ion transmembrane transporter activity;inorganic molecular entity transmembrane transporter activity;nucleoside phosphate binding;ribonucleotide binding;anion binding;nucleoside pho…	GO:0019829;GO:0042625;GO:0022803;GO:0022804;GO:0015075;GO:0015318;GO:1901265;GO:0032553;GO:0043168;GO:1901265;GO:0000166;GO:0046933;GO:0033178;GO:0005886	K02112	F-type H+/Na+-transporting ATPase subunit beta [EC:7.1.2.2 7.2.2.1]	upa:UPA3_0135	atpD	ko01100;ko00190;ko00195	代谢途径;氧化磷酸化;光合作用	Metabolic pathways;Oxidative phosphorylation;Photosynthesis	7.1.2.2;7.2.2.1	Translocases;Catalysing the translocation of protons;Linked to the hydrolysis of a nucleoside triphosphate;ATP phosphohydrolase (two-sector, H+-transporting)|Translocases;Catalysing the translocation of inorganic cations;Linked to the hydrolysis of a nucleoside triphosphate;ATP phosphohydrolase (two-sector, Na+-transporting)	M00157	F-type ATPase, prokaryotes and chloroplasts	Metabolism;Metabolism;Metabolism	Global and overview maps;Energy metabolism;Energy metabolism	-	-	-	-	-	-	-	-	-	-	-	-	-	-	-
A_0409_2_k97_1317_1	381	d__Bacteria	k__unclassified_d__Bacteria	p__Bacillota	c__Bacilli	o__Lactobacillales	f__Lactobacillaceae	g__Lactobacillus	s__Lactobacillus_sp.	-	-	-	-	-	-	-	-	-	-	-	-	-	-	-	-	-	-	-	-	-	-	-	-	-	-	-	-	-	-	-	-	-	-	-	-	-	-	-	-
A_0409_2_k97_1317_3	327	d__Bacteria	k__unclassified_d__Bacteria	p__Bacillota	c__Bacilli	o__Lactobacillales	f__Lactobacillaceae	g__Lactobacillus	s__Lactobacillus_sp.	-	-	-	-	-	-	-	-	-	-	-	-	-	-	-	-	-	-	-	-	-	-	-	-	-	-	-	-	-	-	-	-	-	-	-	-	-	-	-	-
A_0409_2_k97_1317_4	939	d__Bacteria	k__unclassified_d__Bacteria	p__Bacillota	c__Bacilli	o__Lactobacillales	f__Lactobacillaceae	g__Lactobacillus	s__Lactobacillus_sp.	COG2390	DNA-binding transcriptional regulator LsrR, DeoR family	K	Transcription	INFORMATION STORAGE AND PROCESSING	molecular_function;molecular_function	binding;binding	GO:0005488;GO:0005488	heterocyclic compound binding;organic cyclic compound binding	GO:1901363;GO:0097159	nucleic acid binding;nucleic acid binding	GO:0003676;GO:0003676	K05346	deoxyribonucleoside regulator	fva:FV113G1_21000	deoR	-	-	-	-	-	-	-	-	-	-	-	-	-	-	-	-	-	-	-	-	-	-	-	-
A_0409_2_k97_1318_10	1470	d__Bacteria	k__unclassified_d__Bacteria	p__Bacillota	c__Bacilli	o__Lactobacillales	f__Lactobacillaceae	g__Lactobacillus	s__Lactobacillus_sp.	COG0477	MFS family permease, includes anhydromuropeptide permease AmpG	G;E;P;R	Carbohydrate transport and metabolism;Amino acid transport and metabolism;Inorganic ion transport and metabolism;General function prediction only	METABOLISM;METABOLISM;METABOLISM;POORLY CHARACTERIZED	cellular_component	cellular anatomical entity	GO:0110165	membrane	GO:0016020	plasma membrane	GO:0005886	K03446	MFS transporter, DHA2 family, multidrug resistance protein	pspw:BJG93_06830	emrB	-	-	-	-	-	-	-	-	-	-	-	-	-	ARO:3003962	farB	farB is the cytoplasmic transporter protein that is part of the farAB efflux pump. farB corresponds to 3 loci in Pseudomonas aeruginosa PAO1 and 3 loci in Pseudomonas aeruginosa LESB58.	farB	antibacterial free fatty acids	antibacterial_free_fatty_acids	antibiotic efflux	WP_045737173.1	-	emrBsm	CCCP,TCS
A_0409_2_k97_1318_2	1320	d__Bacteria	k__unclassified_d__Bacteria	p__Bacillota	c__Bacilli	o__Lactobacillales	f__Lactobacillaceae	g__Lactobacillus	s__Lactobacillus_crispatus	COG0531	Serine transporter YbeC, amino acid:H+ symporter family	E	Amino acid transport and metabolism	METABOLISM	-	-	-	-	-	-	-	K03294	basic amino acid/polyamine antiporter, APA family	lcr:LCRIS_00574	-	-	-	-	-	-	-	-	-	-	-	-	-	-	-	-	-	-	-	-	-	-	-	-	-
A_0409_2_k97_1318_3	804	d__Bacteria	k__unclassified_d__Bacteria	p__Bacillota	c__Bacilli	o__Lactobacillales	f__Lactobacillaceae	g__Lactobacillus	s__Lactobacillus_sp.	-	-	-	-	-	-	-	-	-	-	-	-	-	-	-	-	-	-	-	-	-	-	-	-	-	-	-	-	-	-	-	-	-	-	-	-	-	-	-	-
A_0409_2_k97_1318_4	921	d__Bacteria	k__unclassified_d__Bacteria	p__Bacillota	c__Bacilli	o__Lactobacillales	f__Lactobacillaceae	g__Lactobacillus	s__Lactobacillus_sp.	COG4989	Predicted oxidoreductase YdhF	R	General function prediction only	POORLY CHARACTERIZED	-	-	-	-	-	-	-	K26057	6-dehydroglucose reductase [EC:1.1.1.432]	npm:QEO92_18175	smoB	-	-	-	1.1.1.432	Oxidoreductases;Acting on the CH-OH group of donors;With NAD+ or NADP+ as acceptor;D-glucose:NADP+ 6-oxidoreductase	-	-	-	-	-	-	-	-	-	-	-	-	-	-	-	KGQ13864.1	-	mntR	Mn,Mg
A_0409_2_k97_1318_5	1623	d__Bacteria	k__unclassified_d__Bacteria	p__Bacillota	c__Bacilli	o__Lactobacillales	f__Lactobacillaceae	g__Lactobacillus	s__Lactobacillus_crispatus	COG0488	ATPase components of ABC transporters with duplicated ATPase domains	R	General function prediction only	POORLY CHARACTERIZED	molecular_function;molecular_function;molecular_function;molecular_function;molecular_function	binding;binding;binding;binding;binding	GO:0005488;GO:0005488;GO:0005488;GO:0005488;GO:0005488	heterocyclic compound binding;carbohydrate derivative binding;ion binding;organic cyclic compound binding;small molecule binding	GO:1901363;GO:0097367;GO:0043167;GO:0097159;GO:0036094	nucleoside phosphate binding;ribonucleotide binding;anion binding;nucleoside phosphate binding;nucleotide binding	GO:1901265;GO:0032553;GO:0043168;GO:1901265;GO:0000166	K06158	ATP-binding cassette, subfamily F, member 3	smui:I6J00_04645	-	-	-	-	-	-	-	-	-	-	-	-	-	-	ARO:3003986	TaeA	Pleuromutilin (Tiamulin) ABC efflux pump found in Paenibacillus sp. LC231, a strain of Paenibacillus isolated from Lechuguilla Cave, NM, USA. Confers resistance to pleuromutilin antibiotics. Described by Pawlowski et al. 2016.	TaeA	pleuromutilin antibiotic	pleuromutilin	antibiotic efflux	WP_015959429.1	-	znuC/yebM	Zn
A_0409_2_k97_1318_6	1083	d__Bacteria	k__unclassified_d__Bacteria	p__Bacillota	c__Bacilli	o__Lactobacillales	f__Lactobacillaceae	g__Lactobacillus	s__Lactobacillus_crispatus	COG1363	Putative aminopeptidase FrvX	E;G	Amino acid transport and metabolism;Carbohydrate transport and metabolism	METABOLISM;METABOLISM	molecular_function;molecular_function;molecular_function;biological_process;biological_process;biological_process;biological_process	binding;catalytic activity;catalytic activity;metabolic process;metabolic process;metabolic process;metabolic process	GO:0005488;GO:0003824;GO:0003824;GO:0008152;GO:0008152;GO:0008152;GO:0008152	ion binding;catalytic activity, acting on a protein;hydrolase activity;nitrogen compound metabolic process;primary metabolic process;organic substance metabolic process;organic substance metabolic process	GO:0043167;GO:0140096;GO:0016787;GO:0006807;GO:0044238;GO:0071704;GO:0071704	cation binding;peptidase activity;peptidase activity;organonitrogen compound metabolic process;protein metabolic process;organonitrogen compound metabolic process;macromolecule metabolic process	GO:0043169;GO:0008233;GO:0008233;GO:1901564;GO:0019538;GO:1901564;GO:0043170	K01261	glutamyl aminopeptidase [EC:3.4.11.7]	sbac:BVH56_06035	pepA	-	-	-	3.4.11.7	Hydrolases;Acting on peptide bonds (peptidases);Aminopeptidases;glutamyl aminopeptidase	-	-	-	-	-	-	-	-	-	-	-	-	-	-	-	-	-	-	-
A_0409_2_k97_1318_7	282	d__Bacteria	k__unclassified_d__Bacteria	p__Bacillota	c__Bacilli	o__Lactobacillales	f__Lactobacillaceae	g__Lactobacillus	s__Lactobacillus_crispatus	-	-	-	-	-	-	-	-	-	-	-	-	-	-	-	-	-	-	-	-	-	-	-	-	-	-	-	-	-	-	-	-	-	-	-	-	-	-	-	-
A_0409_2_k97_1318_8	1305	d__Bacteria	k__unclassified_d__Bacteria	p__Bacillota	c__Bacilli	o__Lactobacillales	f__Lactobacillaceae	g__Lactobacillus	s__Lactobacillus_crispatus	-	-	-	-	-	-	-	-	-	-	-	-	-	-	-	-	-	-	-	-	-	-	-	-	-	-	-	-	-	-	-	-	-	-	-	-	-	-	-	-
A_0409_2_k97_1318_9	1200	d__Bacteria	k__unclassified_d__Bacteria	p__Bacillota	c__Bacilli	o__Lactobacillales	f__Lactobacillaceae	g__Lactobacillus	s__Lactobacillus_crispatus	COG2814	Predicted arabinose efflux permease AraJ, MFS family	G	Carbohydrate transport and metabolism	METABOLISM	cellular_component	cellular anatomical entity	GO:0110165	membrane	GO:0016020	plasma membrane	GO:0005886	K08161	MFS transporter, DHA1 family, multidrug resistance protein	lcr:LCRIS_00566	mdtG	-	-	-	-	-	-	-	-	-	-	-	-	-	ARO:3001329	mdtG	The MdtG protein, also named YceE, appears to be a member of the major facilitator superfamily of transporters, and it has been reported, when overexpressed, to increase fosfomycin and deoxycholate resistances. mdtG is a member of the marA-soxS-rob regulon.	mdtG	phosphonic acid antibiotic	phosphonic acid	antibiotic efflux	WP_070263552.1	-	lde	Acridine Orange,Ethidium Bromide
A_0409_2_k97_1319_1	375	d__Bacteria	k__unclassified_d__Bacteria	p__Actinomycetota	c__Actinomycetes	o__Bifidobacteriales	f__Bifidobacteriaceae	g__Gardnerella	s__Gardnerella_vaginalis	-	-	-	-	-	-	-	-	-	-	-	-	-	-	-	-	-	-	-	-	-	-	-	-	-	-	-	-	-	-	-	-	-	-	-	-	-	-	-	-
A_0409_2_k97_1319_2	342	-	-	-	-	-	-	-	-	COG1511	Uncharacterized membrane protein YhgE, phage infection protein (PIP) family	S	Function unknown	POORLY CHARACTERIZED	-	-	-	-	-	-	-	K01421	putative membrane protein	gsw:K9E37_05925	yhgE	-	-	-	-	-	-	-	-	-	-	-	-	-	-	-	-	-	-	-	-	-	-	-	-
A_0409_2_k97_1321_1	516	d__Bacteria	k__unclassified_d__Bacteria	p__Bacillota	c__Bacilli	o__Lactobacillales	f__Lactobacillaceae	g__Lactobacillus	s__Lactobacillus_sp.	-	-	-	-	-	-	-	-	-	-	-	-	-	-	-	-	-	-	-	-	-	-	-	-	-	-	-	-	-	-	-	-	-	-	-	-	-	-	-	-
A_0409_2_k97_1321_10	816	d__Bacteria	k__unclassified_d__Bacteria	p__Bacillota	c__Bacilli	o__Lactobacillales	f__Lactobacillaceae	g__Lactobacillus	s__Lactobacillus_crispatus	COG1177	ABC-type spermidine/putrescine transport system, permease component II	E	Amino acid transport and metabolism	METABOLISM	cellular_component;biological_process	cellular anatomical entity;localization	GO:0110165;GO:0051179	membrane;establishment of localization	GO:0016020;GO:0051234	plasma membrane;transport	GO:0005886;GO:0006810	K11070	spermidine/putrescine transport system permease protein	lcr:LCRIS_00719	potC	ko02010	ABC转运器	ABC transporters	-	-	-	-	Environmental Information Processing	Membrane transport	-	-	-	-	-	-	-	-	-	-	-	-	-	-	-
A_0409_2_k97_1321_11	1074	d__Bacteria	k__unclassified_d__Bacteria	p__Bacillota	c__Bacilli	o__Lactobacillales	f__Lactobacillaceae	g__Lactobacillus	s__Lactobacillus_sp.	COG0687	Spermidine/putrescine-binding periplasmic protein	E	Amino acid transport and metabolism	METABOLISM	biological_process	localization	GO:0051179	establishment of localization	GO:0051234	transport	GO:0006810	K11069	spermidine/putrescine transport system substrate-binding protein	lcr:LCRIS_00720	potD	ko02010	ABC转运器	ABC transporters	-	-	-	-	Environmental Information Processing	Membrane transport	-	-	-	-	-	-	-	-	-	-	-	-	-	-	-
A_0409_2_k97_1321_12	843	d__Bacteria	k__unclassified_d__Bacteria	p__Bacillota	c__Bacilli	o__Lactobacillales	f__Lactobacillaceae	g__Lactobacillus	s__Lactobacillus_sp.	COG1624	c-di-AMP synthetase, contains DisA_N domain	T	Signal transduction mechanisms	CELLULAR PROCESSES AND SIGNALING	molecular_function;molecular_function;molecular_function;molecular_function;molecular_function;molecular_function;molecular_function;molecular_function;cellular_component;biological_process;biological_process;biological_process;biological_process;biological_process;biological_process;biological_process;biological_process;biological_process;biological_process;biological_process;biological_process;…	binding;binding;binding;binding;binding;catalytic activity;catalytic activity;catalytic activity;cellular anatomical entity;biological regulation;metabolic process;metabolic process;metabolic process;metabolic process;metabolic process;metabolic process;metabolic process;metabolic process;metabolic process;metabolic process;metabolic process;metabolic process;metabolic process;metabolic process;m…	GO:0005488;GO:0005488;GO:0005488;GO:0005488;GO:0005488;GO:0003824;GO:0003824;GO:0003824;GO:0110165;GO:0065007;GO:0008152;GO:0008152;GO:0008152;GO:0008152;GO:0008152;GO:0008152;GO:0008152;GO:0008152;GO:0008152;GO:0008152;GO:0008152;GO:0008152;GO:0008152;GO:0008152;GO:0008152;GO:0008152;GO:0009987;GO:0009987;GO:0009987;GO:0009987;GO:0009987;GO:0009987	heterocyclic compound binding;carbohydrate derivative binding;ion binding;organic cyclic compound binding;small molecule binding;lyase activity;cyclase activity;transferase activity;membrane;regulation of biological process;nitrogen compound metabolic process;nitrogen compound metabolic process;cellular metabolic process;cellular metabolic process;cellular metabolic process;cellular metabolic pro…	GO:1901363;GO:0097367;GO:0043167;GO:0097159;GO:0036094;GO:0016829;GO:0009975;GO:0016740;GO:0016020;GO:0050789;GO:0006807;GO:0006807;GO:0044237;GO:0044237;GO:0044237;GO:0044237;GO:0044237;GO:0009058;GO:0009058;GO:0044281;GO:0044238;GO:0071704;GO:0071704;GO:0071704;GO:0071704;GO:0071704;GO:0044237;GO:0044237;GO:0044237;GO:0044237;GO:0044237;GO:0007165	nucleoside phosphate binding;ribonucleotide binding;anion binding;nucleoside phosphate binding;nucleotide binding;phosphorus-oxygen lyase activity;adenylate cyclase activity;transferase activity, transferring phosphorus-containing groups;plasma membrane;regulation of cellular process;organonitrogen compound metabolic process;cellular nitrogen compound metabolic process;heterocycle metabolic proce…	GO:1901265;GO:0032553;GO:0043168;GO:1901265;GO:0000166;GO:0016849;GO:0004016;GO:0016772;GO:0005886;GO:0050794;GO:1901564;GO:0034641;GO:0046483;GO:0034641;GO:0006793;GO:0044249;GO:0006725;GO:0044249;GO:1901576;GO:0055086;GO:0006139;GO:0019637;GO:1901135;GO:1901564;GO:1901360;GO:1901576;GO:0046483;GO:0034641;GO:0006793;GO:0044249;GO:0006725;GO:0035556	K18672	diadenylate cyclase [EC:2.7.7.85]	lcr:LCRIS_00721	dacA	-	-	-	2.7.7.85	Transferases;Transferring phosphorus-containing groups;Nucleotidyltransferases;ATP:ATP adenylyltransferase (cyclizing)	-	-	-	-	-	-	-	-	-	-	-	-	-	-	-	-	-	-	-
A_0409_2_k97_1321_13	960	d__Bacteria	k__unclassified_d__Bacteria	p__Bacillota	c__Bacilli	o__Lactobacillales	f__Lactobacillaceae	g__Lactobacillus	s__Lactobacillus_sp.	COG4856	Cyclic di-AMP synthase regulator CdaR, YbbR domain	T	Signal transduction mechanisms	CELLULAR PROCESSES AND SIGNALING	-	-	-	-	-	-	-	-	-	-	-	-	-	-	-	-	-	-	-	-	-	-	-	-	-	-	-	-	-	-	-	-	-	-	-
A_0409_2_k97_1321_14	1353	d__Bacteria	k__unclassified_d__Bacteria	p__Bacillota	c__Bacilli	o__Lactobacillales	f__Lactobacillaceae	g__Lactobacillus	s__Lactobacillus_sp.	COG1109	Phosphomannomutase	G	Carbohydrate transport and metabolism	METABOLISM	molecular_function;molecular_function;biological_process;biological_process	binding;catalytic activity;metabolic process;metabolic process	GO:0005488;GO:0003824;GO:0008152;GO:0008152	ion binding;isomerase activity;primary metabolic process;organic substance metabolic process	GO:0043167;GO:0016853;GO:0044238;GO:0071704	cation binding;intramolecular transferase activity;carbohydrate metabolic process;carbohydrate metabolic process	GO:0043169;GO:0016866;GO:0005975;GO:0005975	K03431	phosphoglucosamine mutase [EC:5.4.2.10]	lcr:LCRIS_00723	glmM	ko01250;ko01100;ko00520	核苷酸糖的生物合成;代谢途径;氨基糖和核苷酸糖代谢	Biosynthesis of nucleotide sugars;Metabolic pathways;Amino sugar and nucleotide sugar metabolism	5.4.2.10	Isomerases;Intramolecular transferases;Phosphotransferases (phosphomutases);alpha-D-glucosamine 1,6-phosphomutase	M00909	UDP-N-acetyl-D-glucosamine biosynthesis, prokaryotes, glucose => UDP-GlcNAc	Metabolism;Metabolism;Metabolism	Global and overview maps;Global and overview maps;Carbohydrate metabolism	-	-	-	-	-	-	-	-	-	-	-	-	-	-	-
A_0409_2_k97_1321_15	816	d__Bacteria	k__unclassified_d__Bacteria	p__Bacillota	c__Bacilli	o__Lactobacillales	f__Lactobacillaceae	g__Lactobacillus	s__Lactobacillus_sp.	COG0561	Hydroxymethylpyrimidine pyrophosphatase and other HAD family phosphatases	H;R	Coenzyme transport and metabolism;General function prediction only	METABOLISM;POORLY CHARACTERIZED	molecular_function	catalytic activity	GO:0003824	hydrolase activity	GO:0016787	hydrolase activity, acting on ester bonds	GO:0016788	K21064	5-amino-6-(5-phospho-D-ribitylamino)uracil phosphatase [EC:3.1.3.104]	ocn:CUC15_14390	ycsE	ko01110;ko01240;ko00740;ko01100	次级代谢产物的生物合成;辅助因子的生物合成;核黄素代谢;代谢途径	Biosynthesis of secondary metabolites;Biosynthesis of cofactors;Riboflavin metabolism;Metabolic pathways	3.1.3.104	Hydrolases;Acting on ester bonds;Phosphoric-monoester hydrolases;5-amino-6-(5-phospho-D-ribitylamino)uracil phosphohydrolase	M00125	Riboflavin biosynthesis, plants and bacteria, GTP => riboflavin/FMN/FAD	Metabolism;Metabolism;Metabolism;Metabolism	Global and overview maps;Global and overview maps;Metabolism of cofactors and vitamins;Global and overview maps	-	-	-	-	-	-	-	-	-	-	-	-	-	-	-
A_0409_2_k97_1321_16	441	d__Bacteria	k__unclassified_d__Bacteria	p__Bacillota	c__Bacilli	o__Lactobacillales	f__Lactobacillaceae	g__Lactobacillus	s__Lactobacillus_sp.	COG3682	Transcriptional regulator, CopY/TcrY family	K	Transcription	INFORMATION STORAGE AND PROCESSING	molecular_function;molecular_function;molecular_function;biological_process;biological_process;biological_process	binding;binding;catalytic activity;biological regulation;biological regulation;biological regulation	GO:0005488;GO:0005488;GO:0003824;GO:0065007;GO:0065007;GO:0065007	heterocyclic compound binding;organic cyclic compound binding;transferase activity;regulation of biological process;regulation of biological process;regulation of biological process	GO:1901363;GO:0097159;GO:0016740;GO:0050789;GO:0050789;GO:0050789	nucleic acid binding;nucleic acid binding;glycosyltransferase activity;regulation of metabolic process;regulation of cellular process;negative regulation of biological process	GO:0003676;GO:0003676;GO:0016757;GO:0019222;GO:0050794;GO:0048519	K02171	BlaI family transcriptional regulator, penicillinase repressor	lmk:LMES_0030	blaI	ko01501	β-内酰胺耐药性	beta-Lactam resistance	-	-	M00627	beta-Lactam resistance, Bla system	Human Diseases	Drug resistance: antimicrobial	-	-	-	-	-	-	-	-	-	-	-	WP_035165965.1	-	copY/tcrY	Cu
A_0409_2_k97_1321_17	681	d__Bacteria	k__unclassified_d__Bacteria	p__Bacillota	c__Bacilli	o__Lactobacillales	f__Lactobacillaceae	g__Lactobacillus	s__Lactobacillus_crispatus	-	-	-	-	-	-	-	-	-	-	-	-	-	-	-	-	-	-	-	-	-	-	-	-	-	-	-	-	-	-	-	-	-	-	-	-	-	-	-	-
A_0409_2_k97_1321_18	456	d__Bacteria	k__unclassified_d__Bacteria	p__Bacillota	c__Bacilli	o__Lactobacillales	f__Lactobacillaceae	g__Lactobacillus	s__Lactobacillus_sp.	COG0394	Protein-tyrosine-phosphatase	T	Signal transduction mechanisms	CELLULAR PROCESSES AND SIGNALING	-	-	-	-	-	-	-	K25307	low molecular weight protein-tyrosine phosphatase [EC:3.1.3.48]	lcr:LCRIS_00727	wzb	ko02020	双组分系统	Two-component system	3.1.3.48	Hydrolases;Acting on ester bonds;Phosphoric-monoester hydrolases;protein-tyrosine-phosphate phosphohydrolase	-	-	Environmental Information Processing	Signal transduction	-	-	-	-	-	-	-	-	-	-	-	-	-	-	-
A_0409_2_k97_1321_2	876	d__Bacteria	k__unclassified_d__Bacteria	p__Bacillota	c__Bacilli	o__Lactobacillales	f__Lactobacillaceae	g__Lactobacillus	s__Lactobacillus_crispatus	COG0561	Hydroxymethylpyrimidine pyrophosphatase and other HAD family phosphatases	H;R	Coenzyme transport and metabolism;General function prediction only	METABOLISM;POORLY CHARACTERIZED	molecular_function	catalytic activity	GO:0003824	hydrolase activity	GO:0016787	hydrolase activity, acting on ester bonds	GO:0016788	K21064	5-amino-6-(5-phospho-D-ribitylamino)uracil phosphatase [EC:3.1.3.104]	bao:BAMF_3424	ycsE	ko01110;ko01240;ko00740;ko01100	次级代谢产物的生物合成;辅助因子的生物合成;核黄素代谢;代谢途径	Biosynthesis of secondary metabolites;Biosynthesis of cofactors;Riboflavin metabolism;Metabolic pathways	3.1.3.104	Hydrolases;Acting on ester bonds;Phosphoric-monoester hydrolases;5-amino-6-(5-phospho-D-ribitylamino)uracil phosphohydrolase	M00125	Riboflavin biosynthesis, plants and bacteria, GTP => riboflavin/FMN/FAD	Metabolism;Metabolism;Metabolism;Metabolism	Global and overview maps;Global and overview maps;Metabolism of cofactors and vitamins;Global and overview maps	-	-	-	-	-	-	-	-	-	-	-	-	-	-	-
A_0409_2_k97_1321_3	699	d__Bacteria	k__unclassified_d__Bacteria	p__Bacillota	c__Bacilli	o__Lactobacillales	f__Lactobacillaceae	g__Lactobacillus	s__Lactobacillus_sp.	COG0692	Uracil-DNA glycosylase	L	Replication, recombination and repair	INFORMATION STORAGE AND PROCESSING	molecular_function;molecular_function;biological_process;biological_process;biological_process;biological_process;biological_process;biological_process;biological_process;biological_process;biological_process;biological_process;biological_process;biological_process;biological_process	catalytic activity;catalytic activity;metabolic process;metabolic process;metabolic process;metabolic process;metabolic process;metabolic process;metabolic process;cellular process;cellular process;cellular process;cellular process;response to stimulus;response to stimulus	GO:0003824;GO:0003824;GO:0008152;GO:0008152;GO:0008152;GO:0008152;GO:0008152;GO:0008152;GO:0008152;GO:0009987;GO:0009987;GO:0009987;GO:0009987;GO:0050896;GO:0050896	hydrolase activity;catalytic activity, acting on a nucleic acid;nitrogen compound metabolic process;cellular metabolic process;cellular metabolic process;cellular metabolic process;primary metabolic process;organic substance metabolic process;organic substance metabolic process;cellular metabolic process;cellular metabolic process;cellular metabolic process;cellular response to stimulus;response …	GO:0016787;GO:0140640;GO:0006807;GO:0044237;GO:0044237;GO:0044237;GO:0044238;GO:0071704;GO:0071704;GO:0044237;GO:0044237;GO:0044237;GO:0051716;GO:0006950;GO:0051716	hydrolase activity, acting on glycosyl bonds;catalytic activity, acting on DNA;cellular nitrogen compound metabolic process;heterocycle metabolic process;cellular nitrogen compound metabolic process;cellular aromatic compound metabolic process;nucleobase-containing compound metabolic process;organic cyclic compound metabolic process;macromolecule metabolic process;heterocycle metabolic process;ce…	GO:0016798;GO:0140097;GO:0034641;GO:0046483;GO:0034641;GO:0006725;GO:0006139;GO:1901360;GO:0043170;GO:0046483;GO:0034641;GO:0006725;GO:0033554;GO:0033554;GO:0033554	K03648	uracil-DNA glycosylase [EC:3.2.2.27]	lcr:LCRIS_00712	-	ko03410;ko05340	碱基切除修复;原发性免疫缺陷	Base excision repair;Primary immunodeficiency	3.2.2.27	Hydrolases;Glycosylases;Hydrolysing N-glycosyl compounds;uracil-DNA deoxyribohydrolase (uracil-releasing)	-	-	Genetic Information Processing;Human Diseases	Replication and repair;Immune disease	-	-	-	-	-	-	-	-	-	-	-	-	-	-	-
A_0409_2_k97_1321_4	990	d__Bacteria	k__unclassified_d__Bacteria	p__Bacillota	c__Bacilli	o__Lactobacillales	f__Lactobacillaceae	g__Lactobacillus	s__Lactobacillus_crispatus	COG0280	Phosphotransacetylase (includes Pta, EutD and phosphobutyryltransferase)	C	Energy production and conversion	METABOLISM	molecular_function	catalytic activity	GO:0003824	transferase activity	GO:0016740	acyltransferase activity	GO:0016746	K00625	phosphate acetyltransferase [EC:2.3.1.8]	lcr:LCRIS_00713	pta	ko01100;ko00720;ko00430;ko00680;ko01120;ko00620;ko01200;ko00640	代谢途径;原核生物中的碳固定途径;牛磺酸和亚牛磺酸代谢;甲烷代谢;不同环境中的微生物代谢;丙酮酸代谢;碳代谢;丙酸代谢	Metabolic pathways;Carbon fixation pathways in prokaryotes;Taurine and hypotaurine metabolism;Methane metabolism;Microbial metabolism in diverse environments;Pyruvate metabolism;Carbon metabolism;Propanoate metabolism	2.3.1.8	Transferases;Acyltransferases;Transferring groups other than aminoacyl groups;acetyl-CoA:phosphate acetyltransferase	M00579;M00357	Phosphate acetyltransferase-acetate kinase pathway, acetyl-CoA => acetate;Methanogenesis, acetate => methane	Metabolism;Metabolism;Metabolism;Metabolism;Metabolism;Metabolism;Metabolism;Metabolism	Global and overview maps;Energy metabolism;Metabolism of other amino acids;Energy metabolism;Global and overview maps;Carbohydrate metabolism;Global and overview maps;Carbohydrate metabolism	-	-	-	-	-	-	-	-	-	-	-	-	-	-	-
A_0409_2_k97_1321_5	480	d__Bacteria	k__unclassified_d__Bacteria	p__Bacillota	c__Bacilli	o__Lactobacillales	f__Lactobacillaceae	g__Lactobacillus	s__Lactobacillus_crispatus	COG0802	tRNA A37 threonylcarbamoyladenosine biosynthesis protein TsaE	J	Translation, ribosomal structure and biogenesis	INFORMATION STORAGE AND PROCESSING	molecular_function;molecular_function;molecular_function;molecular_function;molecular_function;biological_process;biological_process;biological_process;biological_process;biological_process;biological_process;biological_process;biological_process;biological_process;biological_process	binding;binding;binding;binding;binding;metabolic process;metabolic process;metabolic process;metabolic process;metabolic process;metabolic process;metabolic process;cellular process;cellular process;cellular process	GO:0005488;GO:0005488;GO:0005488;GO:0005488;GO:0005488;GO:0008152;GO:0008152;GO:0008152;GO:0008152;GO:0008152;GO:0008152;GO:0008152;GO:0009987;GO:0009987;GO:0009987	heterocyclic compound binding;carbohydrate derivative binding;ion binding;organic cyclic compound binding;small molecule binding;nitrogen compound metabolic process;cellular metabolic process;cellular metabolic process;cellular metabolic process;primary metabolic process;organic substance metabolic process;organic substance metabolic process;cellular metabolic process;cellular metabolic process;c…	GO:1901363;GO:0097367;GO:0043167;GO:0097159;GO:0036094;GO:0006807;GO:0044237;GO:0044237;GO:0044237;GO:0044238;GO:0071704;GO:0071704;GO:0044237;GO:0044237;GO:0044237	nucleoside phosphate binding;ribonucleotide binding;anion binding;nucleoside phosphate binding;nucleotide binding;cellular nitrogen compound metabolic process;heterocycle metabolic process;cellular nitrogen compound metabolic process;cellular aromatic compound metabolic process;nucleobase-containing compound metabolic process;organic cyclic compound metabolic process;macromolecule metabolic proce…	GO:1901265;GO:0032553;GO:0043168;GO:1901265;GO:0000166;GO:0034641;GO:0046483;GO:0034641;GO:0006725;GO:0006139;GO:1901360;GO:0043170;GO:0046483;GO:0034641;GO:0006725	K06925	tRNA threonylcarbamoyladenosine biosynthesis protein TsaE	lcr:LCRIS_00714	tsaE	-	-	-	-	-	-	-	-	-	-	-	-	-	-	-	-	-	-	-	-	-	-	-	-
A_0409_2_k97_1321_6	534	d__Bacteria	k__unclassified_d__Bacteria	p__Bacillota	c__Bacilli	o__Lactobacillales	f__Lactobacillaceae	g__Lactobacillus	s__Lactobacillus_sp.	COG0847	DNA polymerase III, epsilon subunit or related 3'-5' exonuclease	L	Replication, recombination and repair	INFORMATION STORAGE AND PROCESSING	-	-	-	-	-	-	-	K02342	DNA polymerase III subunit epsilon [EC:2.7.7.7]	lcr:LCRIS_00715	dnaQ	ko03440;ko03430;ko03030	同源重组;错配修复;DNA复制	Homologous recombination;Mismatch repair;DNA replication	2.7.7.7	Transferases;Transferring phosphorus-containing groups;Nucleotidyltransferases;2'-deoxyribonucleoside-5'-triphosphate:DNA deoxynucleotidyltransferase (DNA-directed)	-	-	Genetic Information Processing;Genetic Information Processing;Genetic Information Processing	Replication and repair;Replication and repair;Replication and repair	-	-	-	-	-	-	-	-	-	-	-	-	-	-	-
A_0409_2_k97_1321_7	897	d__Bacteria	k__unclassified_d__Bacteria	p__Bacillota	c__Bacilli	o__Lactobacillales	f__Lactobacillaceae	g__Lactobacillus	s__Lactobacillus_crispatus	COG0812	UDP-N-acetylenolpyruvoylglucosamine reductase	M	Cell wall/membrane/envelope biogenesis	CELLULAR PROCESSES AND SIGNALING	molecular_function;molecular_function;molecular_function;molecular_function;molecular_function;biological_process;biological_process;biological_process;biological_process;biological_process;biological_process;biological_process;biological_process;biological_process;biological_process;biological_process;biological_process;biological_process	binding;binding;binding;binding;catalytic activity;biological regulation;biological regulation;metabolic process;metabolic process;metabolic process;metabolic process;metabolic process;metabolic process;metabolic process;metabolic process;cellular process;cellular process;cellular process	GO:0005488;GO:0005488;GO:0005488;GO:0005488;GO:0003824;GO:0065007;GO:0065007;GO:0008152;GO:0008152;GO:0008152;GO:0008152;GO:0008152;GO:0008152;GO:0008152;GO:0008152;GO:0009987;GO:0009987;GO:0009987	heterocyclic compound binding;ion binding;organic cyclic compound binding;small molecule binding;oxidoreductase activity;regulation of biological process;regulation of biological quality;nitrogen compound metabolic process;cellular metabolic process;biosynthetic process;biosynthetic process;organic substance metabolic process;organic substance metabolic process;organic substance metabolic process…	GO:1901363;GO:0043167;GO:0097159;GO:0036094;GO:0016491;GO:0050789;GO:0065008;GO:0006807;GO:0044237;GO:0009058;GO:0009058;GO:0071704;GO:0071704;GO:0071704;GO:0071704;GO:0044237;GO:0071840;GO:0071554	nucleoside phosphate binding;anion binding;nucleoside phosphate binding;nucleotide binding;oxidoreductase activity, acting on CH-OH group of donors;regulation of developmental process;regulation of cell shape;organonitrogen compound metabolic process;cellular biosynthetic process;cellular biosynthetic process;organic substance biosynthetic process;carbohydrate derivative metabolic process;organon…	GO:1901265;GO:0043168;GO:1901265;GO:0000166;GO:0016614;GO:0050793;GO:0008360;GO:1901564;GO:0044249;GO:0044249;GO:1901576;GO:1901135;GO:1901564;GO:0043170;GO:1901576;GO:0044249;GO:0016043;GO:0071555	K00075	UDP-N-acetylmuramate dehydrogenase [EC:1.3.1.98]	lcr:LCRIS_00716	murB	ko00520;ko00550;ko01250;ko01100	氨基糖和核苷酸糖代谢;肽聚糖生物合成;核苷酸糖的生物合成;代谢途径	Amino sugar and nucleotide sugar metabolism;Peptidoglycan biosynthesis;Biosynthesis of nucleotide sugars;Metabolic pathways	1.3.1.98	Oxidoreductases;Acting on the CH-CH group of donors;With NAD+ or NADP+ as acceptor;UDP-N-acetyl-alpha-D-muramate:NADP+ oxidoreductase	-	-	Metabolism;Metabolism;Metabolism;Metabolism	Carbohydrate metabolism;Glycan biosynthesis and metabolism;Global and overview maps;Global and overview maps	AA7	AA	Auxiliary Activities	Chitooligosaccharide oxidase (EC 1.1.3.-);Glucooligosaccharide oxidase (EC 1.1.3.-);Xylooligosaccharide oxidase (EC 1.1.3.-);Cellooligosaccharide dehydrogenase (EC 1.1.99.-);	-	-	-	-	-	-	-	-	-	-	-
A_0409_2_k97_1321_8	1098	d__Bacteria	k__unclassified_d__Bacteria	p__Bacillota	c__Bacilli	o__Lactobacillales	f__Lactobacillaceae	g__Lactobacillus	s__Lactobacillus_sp.	COG3842	ABC-type Fe3+/spermidine/putrescine transport systems, ATPase component	E	Amino acid transport and metabolism	METABOLISM	-	-	-	-	-	-	-	K11072	spermidine/putrescine transport system ATP-binding protein [EC:7.6.2.11]	lcr:LCRIS_00717	potA	ko02010	ABC转运器	ABC transporters	7.6.2.11	Translocases;Catalysing the translocation of other compounds;Linked to the hydrolysis of a nucleoside triphosphate;ATP phosphohydrolase (ABC-type, polyamine-importing)	-	-	Environmental Information Processing	Membrane transport	-	-	-	-	ARO:3005091	RanA	RanA is a part of the RanARanB ABC-type efflux system. Alongside RanB, it confers resistance to aminoglycoside antibiotics.	RanA	aminoglycoside antibiotic	aminoglycoside	antibiotic efflux	WP_013748163.1	-	wtpC	W,Mo
A_0409_2_k97_1321_9	813	d__Bacteria	k__unclassified_d__Bacteria	p__Bacillota	c__Bacilli	o__Lactobacillales	f__Lactobacillaceae	g__Lactobacillus	s__Lactobacillus_crispatus	COG1176	ABC-type spermidine/putrescine transport system, permease component I	E	Amino acid transport and metabolism	METABOLISM	biological_process	localization	GO:0051179	establishment of localization	GO:0051234	transport	GO:0006810	K11071	spermidine/putrescine transport system permease protein	lai:LAC30SC_03570	potB	ko02010	ABC转运器	ABC transporters	-	-	-	-	Environmental Information Processing	Membrane transport	-	-	-	-	-	-	-	-	-	-	-	-	-	-	-
A_0409_2_k97_1322_1	1146	d__Bacteria	k__unclassified_d__Bacteria	p__Actinomycetota	c__Actinomycetes	o__Bifidobacteriales	f__Bifidobacteriaceae	g__Gardnerella	s__Gardnerella_vaginalis	COG0536	GTPase involved in cell partioning and DNA repair	D;L	Cell cycle control, cell division, chromosome partitioning;Replication, recombination and repair	CELLULAR PROCESSES AND SIGNALING;INFORMATION STORAGE AND PROCESSING	-	-	-	-	-	-	-	K03979	GTPase [EC:3.6.5.-]	gvh:HMPREF9231_1232	obgE	-	-	-	-	-	-	-	-	-	-	-	-	-	-	-	-	-	-	-	-	-	-	-	-
A_0409_2_k97_1324_2	504	d__Bacteria	k__unclassified_d__Bacteria	p__Bacillota	c__Bacilli	o__Lactobacillales	f__Lactobacillaceae	g__Lactobacillus	s__Lactobacillus_sp.	COG3613	Nucleoside 2-deoxyribosyltransferase	F	Nucleotide transport and metabolism	METABOLISM	-	-	-	-	-	-	-	K08728	nucleoside deoxyribosyltransferase [EC:2.4.2.6]	lgm:LG542_06690	-	-	-	-	2.4.2.6	Transferases;Glycosyltransferases;Pentosyltransferases;nucleoside:purine(pyrimidine) deoxy-D-ribosyltransferase	-	-	-	-	-	-	-	-	-	-	-	-	-	-	-	-	-	-	-
A_0409_2_k97_1327_2	795	d__Bacteria	k__unclassified_d__Bacteria	p__Bacillota	c__Bacilli	o__Lactobacillales	f__Lactobacillaceae	g__Lactobacillus	s__Lactobacillus_crispatus	COG1674	DNA segregation ATPase FtsK/SpoIIIE or related protein	D	Cell cycle control, cell division, chromosome partitioning	CELLULAR PROCESSES AND SIGNALING	-	-	-	-	-	-	-	K03466	DNA segregation ATPase FtsK/SpoIIIE, S-DNA-T family	erb:A4V01_00075	ftsK	-	-	-	-	-	-	-	-	-	-	-	-	-	-	-	-	-	-	-	-	-	-	-	-
A_0409_2_k97_1327_3	552	d__Bacteria	k__unclassified_d__Bacteria	p__Bacillota	c__Bacilli	o__Lactobacillales	f__Lactobacillaceae	g__Lactobacillus	s__Lactobacillus_sp.	-	-	-	-	-	-	-	-	-	-	-	-	-	-	-	-	-	-	-	-	-	-	-	-	-	-	-	-	-	-	-	-	-	-	-	-	-	-	-	-
A_0409_2_k97_1327_4	444	d__Bacteria	k__unclassified_d__Bacteria	p__Bacillota	c__Bacilli	o__Lactobacillales	f__Lactobacillaceae	g__Lactobacillus	s__Lactobacillus_crispatus	-	-	-	-	-	-	-	-	-	-	-	-	-	-	-	-	-	-	-	-	-	-	-	-	-	-	-	-	-	-	-	-	-	-	-	-	-	-	-	-
A_0409_2_k97_1328_1	1140	d__Bacteria	k__unclassified_d__Bacteria	p__Bacillota	c__Bacilli	o__Lactobacillales	f__Lactobacillaceae	g__Lactobacillus	s__Lactobacillus_jensenii	COG1061	Superfamily II DNA or RNA helicase	K;L	Transcription;Replication, recombination and repair	INFORMATION STORAGE AND PROCESSING;INFORMATION STORAGE AND PROCESSING	-	-	-	-	-	-	-	K19789	DNA repair protein RadD	selo:AXE86_00475	radD	-	-	-	-	-	-	-	-	-	-	-	-	-	-	-	-	-	-	-	-	-	-	-	-
A_0409_2_k97_1329_1	678	d__Bacteria	k__unclassified_d__Bacteria	p__Actinomycetota	c__Actinomycetes	o__Actinomycetales	f__Actinomycetaceae	g__Fannyhessea	s__Fannyhessea_vaginae	COG2217	Cation-transporting P-type ATPase	P	Inorganic ion transport and metabolism	METABOLISM	-	-	-	-	-	-	-	K01534	Zn2+/Cd2+-exporting ATPase [EC:7.2.2.12 7.2.2.21]	lrr:N134_07875	zntA	-	-	-	7.2.2.21;7.2.2.12	Translocases;Catalysing the translocation of inorganic cations;Linked to the hydrolysis of a nucleoside triphosphate;ATP phosphohydrolase (Cd2+-exporting)|Translocases;Catalysing the translocation of inorganic cations;Linked to the hydrolysis of a nucleoside triphosphate;ATP phosphohydrolase (P-type, Zn2+-exporting)	-	-	-	-	-	-	-	-	-	-	-	-	-	-	-	WP_082430067.1	-	actP	Cu,Sodium acetate
A_0409_2_k97_1331_1	891	d__Bacteria	k__unclassified_d__Bacteria	p__Bacillota	c__Bacilli	o__Lactobacillales	f__Lactobacillaceae	g__Lactobacillus	s__Lactobacillus_crispatus	COG1131	ABC-type multidrug transport system, ATPase component	V	Defense mechanisms	CELLULAR PROCESSES AND SIGNALING	molecular_function;molecular_function;molecular_function;molecular_function;molecular_function;molecular_function	binding;binding;binding;binding;binding;catalytic activity	GO:0005488;GO:0005488;GO:0005488;GO:0005488;GO:0005488;GO:0003824	heterocyclic compound binding;carbohydrate derivative binding;ion binding;organic cyclic compound binding;small molecule binding;hydrolase activity	GO:1901363;GO:0097367;GO:0043167;GO:0097159;GO:0036094;GO:0016787	nucleoside phosphate binding;ribonucleotide binding;anion binding;nucleoside phosphate binding;nucleotide binding;hydrolase activity, acting on acid anhydrides	GO:1901265;GO:0032553;GO:0043168;GO:1901265;GO:0000166;GO:0016817	K01990	ABC-2 type transport system ATP-binding protein	lid:GYK47_05185	-	-	-	-	-	-	-	-	-	-	-	-	-	-	ARO:3002987	bcrA	bcrA is an ABC transporter found in Bacillus licheniformis that confers bacitracin resistance.	bcrA	peptide antibiotic	peptide	antibiotic efflux	WP_013317385.1	-	yfeB	Fe,Mn
A_0409_2_k97_1331_2	759	d__Bacteria	k__unclassified_d__Bacteria	p__Bacillota	c__Bacilli	o__Lactobacillales	f__Lactobacillaceae	g__Lactobacillus	s__Lactobacillus_crispatus	-	-	-	-	-	-	-	-	-	-	-	-	K01992	ABC-2 type transport system permease protein	lid:GYK47_05180	-	-	-	-	-	-	-	-	-	-	-	-	-	-	-	-	-	-	-	-	-	-	-	-	-
A_0409_2_k97_1331_3	771	d__Bacteria	k__unclassified_d__Bacteria	p__Bacillota	c__Bacilli	o__Lactobacillales	f__Lactobacillaceae	g__Lactobacillus	s__Lactobacillus_crispatus	-	-	-	-	-	-	-	-	-	-	-	-	K01992	ABC-2 type transport system permease protein	lid:GYK47_05175	-	-	-	-	-	-	-	-	-	-	-	-	-	-	-	-	-	-	-	-	-	-	-	-	-
A_0409_2_k97_1333_1	522	d__Bacteria	k__unclassified_d__Bacteria	p__Actinomycetota	c__Actinomycetes	o__Bifidobacteriales	f__Bifidobacteriaceae	g__Gardnerella	s__Gardnerella_vaginalis	COG0595	mRNA degradation ribonuclease J1/J2	J	Translation, ribosomal structure and biogenesis	INFORMATION STORAGE AND PROCESSING	molecular_function;molecular_function;molecular_function;molecular_function;molecular_function;biological_process;biological_process;biological_process;biological_process;biological_process;biological_process;biological_process;biological_process;biological_process;biological_process	binding;binding;binding;catalytic activity;catalytic activity;metabolic process;metabolic process;metabolic process;metabolic process;metabolic process;metabolic process;metabolic process;cellular process;cellular process;cellular process	GO:0005488;GO:0005488;GO:0005488;GO:0003824;GO:0003824;GO:0008152;GO:0008152;GO:0008152;GO:0008152;GO:0008152;GO:0008152;GO:0008152;GO:0009987;GO:0009987;GO:0009987	heterocyclic compound binding;ion binding;organic cyclic compound binding;hydrolase activity;catalytic activity, acting on a nucleic acid;nitrogen compound metabolic process;cellular metabolic process;cellular metabolic process;cellular metabolic process;primary metabolic process;organic substance metabolic process;organic substance metabolic process;cellular metabolic process;cellular metabolic …	GO:1901363;GO:0043167;GO:0097159;GO:0016787;GO:0140640;GO:0006807;GO:0044237;GO:0044237;GO:0044237;GO:0044238;GO:0071704;GO:0071704;GO:0044237;GO:0044237;GO:0044237	nucleic acid binding;cation binding;nucleic acid binding;hydrolase activity, acting on ester bonds;catalytic activity, acting on RNA;cellular nitrogen compound metabolic process;heterocycle metabolic process;cellular nitrogen compound metabolic process;cellular aromatic compound metabolic process;nucleobase-containing compound metabolic process;organic cyclic compound metabolic process;macromolec…	GO:0003676;GO:0043169;GO:0003676;GO:0016788;GO:0140098;GO:0034641;GO:0046483;GO:0034641;GO:0006725;GO:0006139;GO:1901360;GO:0043170;GO:0046483;GO:0034641;GO:0006725	K12574	ribonuclease J [EC:3.1.-.-]	gvg:HMPREF0421_21191	rnj	ko03018	RNA降解	RNA degradation	-	-	-	-	Genetic Information Processing	Folding, sorting and degradation	-	-	-	-	-	-	-	-	-	-	-	-	-	-	-
A_0409_2_k97_1335_1	240	d__Bacteria	k__unclassified_d__Bacteria	p__Bacillota	c__Bacilli	o__Lactobacillales	f__Lactobacillaceae	g__Lactobacillus	s__Lactobacillus_sp.	-	-	-	-	-	-	-	-	-	-	-	-	-	-	-	-	-	-	-	-	-	-	-	-	-	-	-	-	-	-	-	-	-	-	-	-	-	-	-	-
A_0409_2_k97_1335_3	657	d__Bacteria	k__unclassified_d__Bacteria	p__Bacillota	c__Bacilli	o__Lactobacillales	f__Lactobacillaceae	g__Lactobacillus	s__Lactobacillus_sp.	-	-	-	-	-	-	-	-	-	-	-	-	-	-	-	-	-	-	-	-	-	-	-	-	-	-	-	-	-	-	-	-	-	-	-	-	-	-	-	-
A_0409_2_k97_1336_1	681	d__Bacteria	k__unclassified_d__Bacteria	p__Actinomycetota	c__Actinomycetes	o__Actinomycetales	f__Actinomycetaceae	g__Fannyhessea	s__Fannyhessea_vaginae	COG0030	16S rRNA A1518 and A1519 N6-dimethyltransferase RsmA/KsgA/DIM1 (may also have DNA glycosylase/AP lyase activity)	J	Translation, ribosomal structure and biogenesis	INFORMATION STORAGE AND PROCESSING	-	-	-	-	-	-	-	K02528	16S rRNA (adenine1518-N6/adenine1519-N6)-dimethyltransferase [EC:2.1.1.182]	fvg:I6G91_05865	ksgA	-	-	-	2.1.1.182	Transferases;Transferring one-carbon groups;Methyltransferases;S-adenosyl-L-methionine:16S rRNA (adenine1518-N6/adenine1519-N6)-dimethyltransferase	-	-	-	-	-	-	-	-	ARO:3000598	Erm(31)	Erm(31) confers a MLSb resistant phenotype. Along with erm(30), these genes are responsible for self-resistance in the pikromycin/narbomycin/methymycin/neomethymycin producer, Streptomyces venezuelae.	Erm(31)	lincosamide antibiotic;macrolide antibiotic;streptogramin antibiotic	MLS	antibiotic target alteration	-	-	-	-
A_0409_2_k97_1338_1	975	d__Bacteria	k__unclassified_d__Bacteria	p__Actinomycetota	c__Actinomycetes	o__Bifidobacteriales	f__Bifidobacteriaceae	g__Gardnerella	s__Gardnerella_vaginalis	-	-	-	-	-	-	-	-	-	-	-	-	-	-	-	-	-	-	-	-	-	-	-	-	-	-	-	-	-	-	-	-	-	-	-	-	-	-	-	-
A_0409_2_k97_1340_3	567	d__Bacteria	k__unclassified_d__Bacteria	p__Bacillota	c__Bacilli	o__Lactobacillales	f__Lactobacillaceae	g__Lactobacillus	s__Lactobacillus_jensenii	COG0494	8-oxo-dGTP pyrophosphatase MutT and related house-cleaning NTP pyrophosphohydrolases, NUDIX family	V	Defense mechanisms	CELLULAR PROCESSES AND SIGNALING	-	-	-	-	-	-	-	K01515	ADP-ribose diphosphatase [EC:3.6.1.13 3.6.1.-]	lje:BUE77_05815	nudF	ko00740;ko01100;ko00230	核黄素代谢;代谢途径;嘌呤代谢	Riboflavin metabolism;Metabolic pathways;Purine metabolism	3.6.1.13	Hydrolases;Acting on acid anhydrides;In phosphorus-containing anhydrides;ADP-D-ribose ribophosphohydrolase	-	-	Metabolism;Metabolism;Metabolism	Metabolism of cofactors and vitamins;Global and overview maps;Nucleotide metabolism	-	-	-	-	-	-	-	-	-	-	-	-	-	-	-
A_0409_2_k97_1344_2	489	d__Bacteria	k__unclassified_d__Bacteria	p__Actinomycetota	c__Actinomycetes	o__Bifidobacteriales	f__Bifidobacteriaceae	g__Gardnerella	s__Gardnerella_vaginalis	COG1780	Flavodoxin NrdI, NrdF-interacting activator of class Ib ribonucleotide reductase	F	Nucleotide transport and metabolism	METABOLISM	molecular_function;molecular_function;molecular_function;molecular_function;molecular_function;biological_process;biological_process;biological_process;biological_process	binding;binding;binding;binding;binding;metabolic process;metabolic process;metabolic process;metabolic process	GO:0005488;GO:0005488;GO:0005488;GO:0005488;GO:0005488;GO:0008152;GO:0008152;GO:0008152;GO:0008152	heterocyclic compound binding;carbohydrate derivative binding;ion binding;organic cyclic compound binding;small molecule binding;nitrogen compound metabolic process;primary metabolic process;organic substance metabolic process;organic substance metabolic process	GO:1901363;GO:0097367;GO:0043167;GO:0097159;GO:0036094;GO:0006807;GO:0044238;GO:0071704;GO:0071704	nucleoside phosphate binding;ribonucleotide binding;anion binding;nucleoside phosphate binding;nucleotide binding;organonitrogen compound metabolic process;protein metabolic process;organonitrogen compound metabolic process;macromolecule metabolic process	GO:1901265;GO:0032553;GO:0043168;GO:1901265;GO:0000166;GO:1901564;GO:0019538;GO:1901564;GO:0043170	K03647	protein involved in ribonucleotide reduction	gvg:HMPREF0421_21331	nrdI	-	-	-	-	-	-	-	-	-	-	-	-	-	-	-	-	-	-	-	-	-	-	-	-
A_0409_2_k97_1350_2	426	d__Bacteria	k__unclassified_d__Bacteria	p__Bacillota	c__Bacilli	o__Lactobacillales	f__Lactobacillaceae	g__Lactobacillus	s__Lactobacillus_sp.	COG0080	Ribosomal protein L11	J	Translation, ribosomal structure and biogenesis	INFORMATION STORAGE AND PROCESSING	molecular_function;molecular_function;cellular_component;cellular_component;biological_process;biological_process;biological_process;biological_process;biological_process;biological_process;biological_process;biological_process;biological_process;biological_process;biological_process;biological_process;biological_process	binding;binding;cellular anatomical entity;cellular anatomical entity;metabolic process;metabolic process;metabolic process;metabolic process;metabolic process;metabolic process;metabolic process;metabolic process;metabolic process;metabolic process;metabolic process;cellular process;cellular process	GO:0005488;GO:0005488;GO:0110165;GO:0110165;GO:0008152;GO:0008152;GO:0008152;GO:0008152;GO:0008152;GO:0008152;GO:0008152;GO:0008152;GO:0008152;GO:0008152;GO:0008152;GO:0009987;GO:0009987	heterocyclic compound binding;organic cyclic compound binding;organelle;organelle;nitrogen compound metabolic process;nitrogen compound metabolic process;nitrogen compound metabolic process;cellular metabolic process;cellular metabolic process;biosynthetic process;biosynthetic process;primary metabolic process;organic substance metabolic process;organic substance metabolic process;organic substan…	GO:1901363;GO:0097159;GO:0043226;GO:0043226;GO:0006807;GO:0006807;GO:0006807;GO:0044237;GO:0044237;GO:0009058;GO:0009058;GO:0044238;GO:0071704;GO:0071704;GO:0071704;GO:0044237;GO:0044237	nucleic acid binding;nucleic acid binding;intracellular organelle;non-membrane-bounded organelle;organonitrogen compound metabolic process;cellular nitrogen compound metabolic process;amide metabolic process;cellular nitrogen compound metabolic process;cellular biosynthetic process;cellular biosynthetic process;organic substance biosynthetic process;protein metabolic process;organonitrogen compou…	GO:0003676;GO:0003676;GO:0043229;GO:0043228;GO:1901564;GO:0034641;GO:0043603;GO:0034641;GO:0044249;GO:0044249;GO:1901576;GO:0019538;GO:1901564;GO:0043170;GO:1901576;GO:0034641;GO:0044249	K02867	large subunit ribosomal protein L11	lje:BUE77_02170	rplK	ko03010	核糖体	Ribosome	-	-	-	-	Genetic Information Processing	Translation	-	-	-	-	-	-	-	-	-	-	-	-	-	-	-
A_0409_2_k97_1350_3	693	d__Bacteria	k__unclassified_d__Bacteria	p__Bacillota	c__Bacilli	o__Lactobacillales	f__Lactobacillaceae	g__Lactobacillus	s__Lactobacillus_jensenii	COG0081	Ribosomal protein L1	J	Translation, ribosomal structure and biogenesis	INFORMATION STORAGE AND PROCESSING	molecular_function;molecular_function;cellular_component;biological_process;biological_process;biological_process;biological_process;biological_process;biological_process;biological_process;biological_process;biological_process;biological_process;biological_process;biological_process;biological_process;biological_process;biological_process	binding;binding;protein-containing complex;biological regulation;biological regulation;metabolic process;metabolic process;metabolic process;metabolic process;metabolic process;metabolic process;metabolic process;metabolic process;metabolic process;metabolic process;metabolic process;cellular process;cellular process	GO:0005488;GO:0005488;GO:0032991;GO:0065007;GO:0065007;GO:0008152;GO:0008152;GO:0008152;GO:0008152;GO:0008152;GO:0008152;GO:0008152;GO:0008152;GO:0008152;GO:0008152;GO:0008152;GO:0009987;GO:0009987	heterocyclic compound binding;organic cyclic compound binding;ribonucleoprotein complex;regulation of biological process;regulation of biological process;nitrogen compound metabolic process;nitrogen compound metabolic process;nitrogen compound metabolic process;cellular metabolic process;cellular metabolic process;biosynthetic process;biosynthetic process;primary metabolic process;organic substan…	GO:1901363;GO:0097159;GO:1990904;GO:0050789;GO:0050789;GO:0006807;GO:0006807;GO:0006807;GO:0044237;GO:0044237;GO:0009058;GO:0009058;GO:0044238;GO:0071704;GO:0071704;GO:0071704;GO:0044237;GO:0044237	nucleic acid binding;nucleic acid binding;ribosomal subunit;regulation of metabolic process;regulation of cellular process;organonitrogen compound metabolic process;cellular nitrogen compound metabolic process;amide metabolic process;cellular nitrogen compound metabolic process;cellular biosynthetic process;cellular biosynthetic process;organic substance biosynthetic process;protein metabolic pro…	GO:0003676;GO:0003676;GO:0044391;GO:0019222;GO:0050794;GO:1901564;GO:0034641;GO:0043603;GO:0034641;GO:0044249;GO:0044249;GO:1901576;GO:0019538;GO:1901564;GO:0043170;GO:1901576;GO:0034641;GO:0044249	K02863	large subunit ribosomal protein L1	lje:BUE77_02175	rplA	ko03010	核糖体	Ribosome	-	-	-	-	Genetic Information Processing	Translation	-	-	-	-	-	-	-	-	-	-	-	-	-	-	-
A_0409_2_k97_1352_2	897	d__Bacteria	k__unclassified_d__Bacteria	p__Bacillota	c__Bacilli	o__Lactobacillales	f__Lactobacillaceae	g__Lactobacillus	s__Lactobacillus_crispatus	COG2103	N-acetylmuramic acid 6-phosphate (MurNAc-6-P) etherase	M	Cell wall/membrane/envelope biogenesis	CELLULAR PROCESSES AND SIGNALING	molecular_function;biological_process;biological_process;biological_process;biological_process;biological_process;biological_process;biological_process;biological_process;biological_process;biological_process;biological_process;biological_process;biological_process;biological_process	catalytic activity;metabolic process;metabolic process;metabolic process;metabolic process;metabolic process;metabolic process;metabolic process;metabolic process;metabolic process;metabolic process;metabolic process;metabolic process;cellular process;cellular process	GO:0003824;GO:0008152;GO:0008152;GO:0008152;GO:0008152;GO:0008152;GO:0008152;GO:0008152;GO:0008152;GO:0008152;GO:0008152;GO:0008152;GO:0008152;GO:0009987;GO:0009987	lyase activity;cellular metabolic process;cellular metabolic process;catabolic process;catabolic process;catabolic process;small molecule metabolic process;small molecule metabolic process;primary metabolic process;organic substance metabolic process;organic substance metabolic process;organic substance metabolic process;organic substance metabolic process;cellular metabolic process;cellular meta…	GO:0016829;GO:0044237;GO:0044237;GO:0009056;GO:0009056;GO:0009056;GO:0044281;GO:0044281;GO:0044238;GO:0071704;GO:0071704;GO:0071704;GO:0071704;GO:0044237;GO:0044237	carbon-oxygen lyase activity;organic acid metabolic process;cellular catabolic process;cellular catabolic process;small molecule catabolic process;organic substance catabolic process;organic acid metabolic process;small molecule catabolic process;carbohydrate metabolic process;carbohydrate derivative metabolic process;organic acid metabolic process;carbohydrate metabolic process;organic substance…	GO:0016835;GO:0006082;GO:0044248;GO:0044248;GO:0044282;GO:1901575;GO:0006082;GO:0044282;GO:0005975;GO:1901135;GO:0006082;GO:0005975;GO:1901575;GO:0006082;GO:0044248	K07106	N-acetylmuramic acid 6-phosphate etherase [EC:4.2.1.126]	lcr:LCRIS_01644	murQ	ko01100;ko00520	代谢途径;氨基糖和核苷酸糖代谢	Metabolic pathways;Amino sugar and nucleotide sugar metabolism	4.2.1.126	Lyases;Carbon-oxygen lyases;Hydro-lyases;(R)-lactate hydro-lyase (adding N-acetyl-D-glucosamine 6-phosphate; N-acetylmuramate 6-phosphate-forming)	-	-	Metabolism;Metabolism	Global and overview maps;Carbohydrate metabolism	-	-	-	-	-	-	-	-	-	-	-	-	-	-	-
A_0409_2_k97_1352_3	2040	d__Bacteria	k__unclassified_d__Bacteria	p__Bacillota	c__Bacilli	o__Lactobacillales	f__Lactobacillaceae	g__Lactobacillus	s__Lactobacillus_crispatus	COG1680	CubicO group peptidase, beta-lactamase class C family	V	Defense mechanisms	CELLULAR PROCESSES AND SIGNALING	-	-	-	-	-	-	-	K21469	serine-type D-Ala-D-Ala carboxypeptidase [EC:3.4.16.4]	lhl:LBHH_2007	pbp4b	ko00550;ko01100	肽聚糖生物合成;代谢途径	Peptidoglycan biosynthesis;Metabolic pathways	3.4.16.4	Hydrolases;Acting on peptide bonds (peptidases);Serine-type carboxypeptidases;serine-type D-Ala-D-Ala carboxypeptidase	-	-	Metabolism;Metabolism	Glycan biosynthesis and metabolism;Global and overview maps	-	-	-	-	-	-	-	-	-	-	-	-	-	-	-
A_0409_2_k97_1352_4	1044	d__Bacteria	k__unclassified_d__Bacteria	p__Bacillota	c__Bacilli	o__Lactobacillales	f__Lactobacillaceae	g__Lactobacillus	s__Lactobacillus_crispatus	COG3589	Uncharacterized conserved protein, DUF871 domain	S	Function unknown	POORLY CHARACTERIZED	-	-	-	-	-	-	-	K09963	uncharacterized protein	lke:WANG_1179	-	-	-	-	-	-	-	-	-	-	GH170	GH	Glycoside Hydrolases	6-phospho- N-acetylmuramidase (EC 3.2.1.-);	-	-	-	-	-	-	-	-	-	-	-
A_0409_2_k97_1352_5	846	d__Bacteria	k__unclassified_d__Bacteria	p__Bacillota	c__Bacilli	o__Lactobacillales	f__Lactobacillaceae	g__Lactobacillus	s__Lactobacillus_crispatus	COG1737	DNA-binding transcriptional regulator, MurR/RpiR family, contains HTH and SIS domains	K	Transcription	INFORMATION STORAGE AND PROCESSING	molecular_function;molecular_function;biological_process	binding;binding;metabolic process	GO:0005488;GO:0005488;GO:0008152	heterocyclic compound binding;organic cyclic compound binding;organic substance metabolic process	GO:1901363;GO:0097159;GO:0071704	nucleic acid binding;nucleic acid binding;carbohydrate derivative metabolic process	GO:0003676;GO:0003676;GO:1901135	K15835	RpiR family transcriptional regulator, murPQ operon repressor	erd:G7062_06860	murR	-	-	-	-	-	-	-	-	-	-	-	-	-	-	-	-	-	-	-	-	-	-	-	-
A_0409_2_k97_1355_1	765	d__Bacteria	k__unclassified_d__Bacteria	p__Bacillota	c__Bacilli	o__Lactobacillales	f__Lactobacillaceae	g__Lactobacillus	s__Lactobacillus_jensenii	COG0647	Ribonucleotide monophosphatase NagD, HAD superfamily	F	Nucleotide transport and metabolism	METABOLISM	molecular_function	binding	GO:0005488	ion binding	GO:0043167	cation binding	GO:0043169	K02566	5'-nucleotidase [EC:3.1.3.5]	catt:OLW01_12170	nagD	ko00230;ko00240;ko01100;ko00760;ko01232;ko01110	嘌呤代谢;嘧啶代谢;代谢途径;烟酸和烟酰胺代谢;核苷酸代谢;次级代谢产物的生物合成	Purine metabolism;Pyrimidine metabolism;Metabolic pathways;Nicotinate and nicotinamide metabolism;Nucleotide metabolism;Biosynthesis of secondary metabolites	3.1.3.5	Hydrolases;Acting on ester bonds;Phosphoric-monoester hydrolases;5'-ribonucleotide phosphohydrolase	M00958;M00959	Adenine ribonucleotide degradation, AMP => Urate;Guanine ribonucleotide degradation, GMP => Urate	Metabolism;Metabolism;Metabolism;Metabolism;Metabolism;Metabolism	Nucleotide metabolism;Nucleotide metabolism;Global and overview maps;Metabolism of cofactors and vitamins;Global and overview maps;Global and overview maps	-	-	-	-	-	-	-	-	-	-	-	-	-	-	-
A_0409_2_k97_1356_2	1050	d__Bacteria	k__unclassified_d__Bacteria	p__Bacillota	c__Bacilli	o__Lactobacillales	f__Lactobacillaceae	g__Lactobacillus	s__Lactobacillus_jensenii	COG0306	Phosphate/sulfate permease	P	Inorganic ion transport and metabolism	METABOLISM	-	-	-	-	-	-	-	K03306	inorganic phosphate transporter, PiT family	lmul:PUW59_07135	-	-	-	-	-	-	-	-	-	-	-	-	-	-	-	-	-	-	-	-	-	WP_034460560.1	-	pitA	Zn,Te
A_0409_2_k97_1356_3	672	d__Bacteria	k__unclassified_d__Bacteria	p__Bacillota	c__Bacilli	o__Lactobacillales	f__Lactobacillaceae	g__Lactobacillus	s__Lactobacillus_jensenii	COG0765	ABC-type amino acid transport system, permease component	E	Amino acid transport and metabolism	METABOLISM	cellular_component;cellular_component;cellular_component;biological_process	protein-containing complex;protein-containing complex;protein-containing complex;localization	GO:0032991;GO:0032991;GO:0032991;GO:0051179	transporter complex;membrane protein complex;membrane protein complex;establishment of localization	GO:1990351;GO:0098796;GO:0098796;GO:0051234	transmembrane transporter complex;transmembrane transporter complex;plasma membrane protein complex;transport	GO:1902495;GO:1902495;GO:0098797;GO:0006810	K10040	aspartate/glutamate/glutamine transport system permease protein	lje:BUE77_02800	glnP	ko02010	ABC转运器	ABC transporters	-	-	-	-	Environmental Information Processing	Membrane transport	-	-	-	-	-	-	-	-	-	-	-	-	-	-	-
A_0409_2_k97_1359_1	498	d__Bacteria	k__unclassified_d__Bacteria	p__Actinomycetota	c__Actinomycetes	o__Bifidobacteriales	f__Bifidobacteriaceae	g__Gardnerella	s__Gardnerella_vaginalis	COG0770	UDP-N-acetylmuramyl pentapeptide synthase	M	Cell wall/membrane/envelope biogenesis	CELLULAR PROCESSES AND SIGNALING	-	-	-	-	-	-	-	K01929	UDP-N-acetylmuramoyl-tripeptide--D-alanyl-D-alanine ligase [EC:6.3.2.10]	gvh:HMPREF9231_1087	murF	ko01502;ko00550;ko01100;ko00300	万古霉素耐药性;肽聚糖生物合成;代谢途径;赖氨酸生物合成	Vancomycin resistance;Peptidoglycan biosynthesis;Metabolic pathways;Lysine biosynthesis	6.3.2.10	Ligases;Forming carbon-nitrogen bonds;Acid-D-amino-acid ligases (peptide synthases);UDP-N-acetylmuramoyl-L-alanyl-D-glutamyl-L-lysine:D-alanyl-D-alanine ligase (ADP-forming)	-	-	Human Diseases;Metabolism;Metabolism;Metabolism	Drug resistance: antimicrobial;Glycan biosynthesis and metabolism;Global and overview maps;Amino acid metabolism	-	-	-	-	-	-	-	-	-	-	-	-	-	-	-
A_0409_2_k97_1360_1	426	d__Bacteria	k__unclassified_d__Bacteria	p__Actinomycetota	c__Actinomycetes	o__Bifidobacteriales	f__Bifidobacteriaceae	g__Gardnerella	s__Gardnerella_vaginalis	COG0465	ATP-dependent Zn proteases	O	Posttranslational modification, protein turnover, chaperones	CELLULAR PROCESSES AND SIGNALING	-	-	-	-	-	-	-	K03798	cell division protease FtsH [EC:3.4.24.-]	gvg:HMPREF0421_20442	ftsH	-	-	-	-	-	-	-	-	-	-	-	-	-	-	-	-	-	-	-	-	-	-	-	-
A_0409_2_k97_1360_2	543	d__Bacteria	k__unclassified_d__Bacteria	p__Actinomycetota	c__Actinomycetes	o__Bifidobacteriales	f__Bifidobacteriaceae	g__Gardnerella	s__Gardnerella_vaginalis	COG0634	Hypoxanthine-guanine phosphoribosyltransferase	F	Nucleotide transport and metabolism	METABOLISM	molecular_function;molecular_function;molecular_function;molecular_function;molecular_function;biological_process;biological_process;biological_process;biological_process;biological_process;biological_process;biological_process;biological_process;biological_process;biological_process;biological_process;biological_process;biological_process;biological_process;biological_process;biological_process;…	binding;binding;binding;binding;catalytic activity;metabolic process;metabolic process;metabolic process;metabolic process;metabolic process;metabolic process;metabolic process;metabolic process;metabolic process;metabolic process;metabolic process;metabolic process;metabolic process;metabolic process;metabolic process;metabolic process;metabolic process;metabolic process;metabolic process;cellul…	GO:0005488;GO:0005488;GO:0005488;GO:0005488;GO:0003824;GO:0008152;GO:0008152;GO:0008152;GO:0008152;GO:0008152;GO:0008152;GO:0008152;GO:0008152;GO:0008152;GO:0008152;GO:0008152;GO:0008152;GO:0008152;GO:0008152;GO:0008152;GO:0008152;GO:0008152;GO:0008152;GO:0008152;GO:0009987;GO:0009987;GO:0009987;GO:0009987;GO:0009987;GO:0009987	heterocyclic compound binding;ion binding;organic cyclic compound binding;small molecule binding;transferase activity;nitrogen compound metabolic process;nitrogen compound metabolic process;cellular metabolic process;cellular metabolic process;cellular metabolic process;cellular metabolic process;cellular metabolic process;cellular metabolic process;biosynthetic process;biosynthetic process;biosy…	GO:1901363;GO:0043167;GO:0097159;GO:0036094;GO:0016740;GO:0006807;GO:0006807;GO:0044237;GO:0044237;GO:0044237;GO:0044237;GO:0044237;GO:0044237;GO:0009058;GO:0009058;GO:0009058;GO:0044281;GO:0044281;GO:0044238;GO:0071704;GO:0071704;GO:0071704;GO:0071704;GO:0071704;GO:0044237;GO:0044237;GO:0044237;GO:0044237;GO:0044237;GO:0044237	nucleoside phosphate binding;cation binding;nucleoside phosphate binding;nucleotide binding;glycosyltransferase activity;organonitrogen compound metabolic process;cellular nitrogen compound metabolic process;heterocycle metabolic process;cellular nitrogen compound metabolic process;phosphorus metabolic process;cellular biosynthetic process;cellular aromatic compound metabolic process;cellular met…	GO:1901265;GO:0043169;GO:1901265;GO:0000166;GO:0016757;GO:1901564;GO:0034641;GO:0046483;GO:0034641;GO:0006793;GO:0044249;GO:0006725;GO:0043094;GO:0044249;GO:0044283;GO:1901576;GO:0044283;GO:0055086;GO:0006139;GO:0019637;GO:1901135;GO:1901564;GO:1901360;GO:1901576;GO:0046483;GO:0034641;GO:0006793;GO:0044249;GO:0006725;GO:0043094	K00760	hypoxanthine phosphoribosyltransferase [EC:2.4.2.8]	gvg:HMPREF0421_20441	hprT	ko00230;ko01100;ko00983;ko01232;ko01110	嘌呤代谢;代谢途径;药物代谢-其它酶;核苷酸代谢;次级代谢产物的生物合成	Purine metabolism;Metabolic pathways;Drug metabolism - other enzymes;Nucleotide metabolism;Biosynthesis of secondary metabolites	2.4.2.8	Transferases;Glycosyltransferases;Pentosyltransferases;IMP:diphosphate phospho-D-ribosyltransferase	-	-	Metabolism;Metabolism;Metabolism;Metabolism;Metabolism	Nucleotide metabolism;Global and overview maps;Xenobiotics biodegradation and metabolism;Global and overview maps;Global and overview maps	-	-	-	-	-	-	-	-	-	-	-	-	-	-	-
A_0409_2_k97_1361_1	405	d__Bacteria	k__unclassified_d__Bacteria	p__Bacillota	c__Bacilli	o__Lactobacillales	f__Lactobacillaceae	g__Lactobacillus	s__Lactobacillus_crispatus	-	-	-	-	-	-	-	-	-	-	-	-	-	-	-	-	-	-	-	-	-	-	-	-	-	-	-	-	-	-	-	-	-	-	-	-	-	-	-	-
A_0409_2_k97_1361_2	1314	d__Bacteria	k__unclassified_d__Bacteria	p__Bacillota	c__Bacilli	o__Lactobacillales	f__Lactobacillaceae	g__Lactobacillus	s__Lactobacillus_crispatus	COG3579	Aminopeptidase C	E	Amino acid transport and metabolism	METABOLISM	molecular_function;molecular_function;biological_process;biological_process;biological_process;biological_process	catalytic activity;catalytic activity;metabolic process;metabolic process;metabolic process;metabolic process	GO:0003824;GO:0003824;GO:0008152;GO:0008152;GO:0008152;GO:0008152	catalytic activity, acting on a protein;hydrolase activity;nitrogen compound metabolic process;primary metabolic process;organic substance metabolic process;organic substance metabolic process	GO:0140096;GO:0016787;GO:0006807;GO:0044238;GO:0071704;GO:0071704	peptidase activity;peptidase activity;organonitrogen compound metabolic process;protein metabolic process;organonitrogen compound metabolic process;macromolecule metabolic process	GO:0008233;GO:0008233;GO:1901564;GO:0019538;GO:1901564;GO:0043170	K01372	bleomycin hydrolase [EC:3.4.22.40]	lcr:LCRIS_00198	pepC	-	-	-	3.4.22.40	Hydrolases;Acting on peptide bonds (peptidases);Cysteine endopeptidases;bleomycin hydrolase	-	-	-	-	-	-	-	-	-	-	-	-	-	-	-	-	-	-	-
A_0409_2_k97_1361_3	702	d__Bacteria	k__unclassified_d__Bacteria	p__Bacillota	c__Bacilli	o__Lactobacillales	f__Lactobacillaceae	g__Lactobacillus	s__Lactobacillus_crispatus	COG1418	HD superfamily phosphodieaserase, includes HD domain of RNase Y	J;R	Translation, ribosomal structure and biogenesis;General function prediction only	INFORMATION STORAGE AND PROCESSING;POORLY CHARACTERIZED	-	-	-	-	-	-	-	K06950	uncharacterized protein	lcr:LCRIS_00199	-	-	-	-	-	-	-	-	-	-	-	-	-	-	-	-	-	-	-	-	-	-	-	-	-
A_0409_2_k97_1361_4	1704	d__Bacteria	k__unclassified_d__Bacteria	p__Bacillota	c__Bacilli	o__Lactobacillales	f__Lactobacillaceae	g__Lactobacillus	s__Lactobacillus_crispatus	COG4166	ABC-type oligopeptide transport system, periplasmic component	E	Amino acid transport and metabolism	METABOLISM	cellular_component;cellular_component;cellular_component;biological_process	protein-containing complex;protein-containing complex;protein-containing complex;localization	GO:0032991;GO:0032991;GO:0032991;GO:0051179	transporter complex;membrane protein complex;membrane protein complex;establishment of localization	GO:1990351;GO:0098796;GO:0098796;GO:0051234	transmembrane transporter complex;transmembrane transporter complex;plasma membrane protein complex;transport	GO:1902495;GO:1902495;GO:0098797;GO:0006810	K15580	oligopeptide transport system substrate-binding protein	lai:LAC30SC_00940	oppA	ko02024;ko01501;ko02010	群体感应;β-内酰胺耐药性;ABC转运器	Quorum sensing;beta-Lactam resistance;ABC transporters	-	-	-	-	Cellular Processes;Human Diseases;Environmental Information Processing	Cellular community - prokaryotes;Drug resistance: antimicrobial;Membrane transport	-	-	-	-	-	-	-	-	-	-	-	-	-	-	-
A_0409_2_k97_1362_1	549	d__Bacteria	k__unclassified_d__Bacteria	p__Actinomycetota	c__Actinomycetes	o__Bifidobacteriales	f__Bifidobacteriaceae	g__Gardnerella	s__Gardnerella_vaginalis	COG0188	DNA gyrase/topoisomerase IV, subunit A	L	Replication, recombination and repair	INFORMATION STORAGE AND PROCESSING	molecular_function;molecular_function;molecular_function;molecular_function;molecular_function;molecular_function;molecular_function;molecular_function;molecular_function;molecular_function;biological_process;biological_process;biological_process;biological_process;biological_process;biological_process;biological_process;biological_process;biological_process;biological_process;biological_process	ATP-dependent activity;binding;binding;binding;binding;binding;binding;binding;catalytic activity;catalytic activity;metabolic process;metabolic process;metabolic process;metabolic process;metabolic process;metabolic process;metabolic process;cellular process;cellular process;cellular process;cellular process	GO:0140657;GO:0005488;GO:0005488;GO:0005488;GO:0005488;GO:0005488;GO:0005488;GO:0005488;GO:0003824;GO:0003824;GO:0008152;GO:0008152;GO:0008152;GO:0008152;GO:0008152;GO:0008152;GO:0008152;GO:0009987;GO:0009987;GO:0009987;GO:0009987	ATP-dependent activity, acting on DNA;heterocyclic compound binding;heterocyclic compound binding;carbohydrate derivative binding;ion binding;organic cyclic compound binding;organic cyclic compound binding;small molecule binding;isomerase activity;catalytic activity, acting on a nucleic acid;nitrogen compound metabolic process;cellular metabolic process;cellular metabolic process;cellular metabol…	GO:0008094;GO:1901363;GO:1901363;GO:0097367;GO:0043167;GO:0097159;GO:0097159;GO:0036094;GO:0016853;GO:0140640;GO:0006807;GO:0044237;GO:0044237;GO:0044237;GO:0044238;GO:0071704;GO:0071704;GO:0044237;GO:0044237;GO:0044237;GO:0071840	DNA topoisomerase type II (double strand cut, ATP-hydrolyzing) activity;nucleic acid binding;nucleoside phosphate binding;ribonucleotide binding;anion binding;nucleic acid binding;nucleoside phosphate binding;nucleotide binding;DNA topoisomerase activity;catalytic activity, acting on DNA;cellular nitrogen compound metabolic process;heterocycle metabolic process;cellular nitrogen compound metaboli…	GO:0003918;GO:0003676;GO:1901265;GO:0032553;GO:0043168;GO:0003676;GO:1901265;GO:0000166;GO:0003916;GO:0140097;GO:0034641;GO:0046483;GO:0034641;GO:0006725;GO:0006139;GO:1901360;GO:0043170;GO:0046483;GO:0034641;GO:0006725;GO:0016043	K02469	DNA gyrase subunit A [EC:5.6.2.2]	gvg:HMPREF0421_20619	gyrA	-	-	-	5.6.2.2	Isomerases;Isomerases altering macromolecular conformation;Enzymes altering nucleic acid conformation;DNA topoisomerase (ATP-hydrolysing)	-	-	-	-	-	-	-	-	-	-	-	-	-	-	-	-	-	-	-
A_0409_2_k97_1363_1	1191	d__Bacteria	k__unclassified_d__Bacteria	p__Bacillota	c__Bacilli	o__Lactobacillales	f__Lactobacillaceae	g__Lactobacillus	s__Lactobacillus_jensenii	COG0617	tRNA nucleotidyltransferase/poly(A) polymerase	J	Translation, ribosomal structure and biogenesis	INFORMATION STORAGE AND PROCESSING	-	-	-	-	-	-	-	K00974	tRNA nucleotidyltransferase (CCA-adding enzyme) [EC:2.7.7.72 3.1.3.- 3.1.4.-]	lmul:PUW59_04535	cca	-	-	-	2.7.7.72	Transferases;Transferring phosphorus-containing groups;Nucleotidyltransferases;CTP,CTP,ATP:tRNA cytidylyl,cytidylyl,adenylyltransferase	-	-	-	-	-	-	-	-	-	-	-	-	-	-	-	-	-	-	-
A_0409_2_k97_1364_10	1686	d__Bacteria	k__unclassified_d__Bacteria	p__Bacillota	c__Bacilli	o__Lactobacillales	f__Lactobacillaceae	g__Lactobacillus	s__Lactobacillus_sp.	COG0018	Arginyl-tRNA synthetase	J	Translation, ribosomal structure and biogenesis	INFORMATION STORAGE AND PROCESSING	molecular_function;molecular_function;molecular_function;molecular_function;molecular_function;molecular_function;molecular_function;biological_process;biological_process;biological_process;biological_process;biological_process;biological_process;biological_process;biological_process;biological_process;biological_process;biological_process;biological_process;biological_process;biological_process;…	binding;binding;binding;binding;binding;catalytic activity;catalytic activity;metabolic process;metabolic process;metabolic process;metabolic process;metabolic process;metabolic process;metabolic process;metabolic process;metabolic process;metabolic process;metabolic process;metabolic process;metabolic process;cellular process;cellular process;cellular process;cellular process	GO:0005488;GO:0005488;GO:0005488;GO:0005488;GO:0005488;GO:0003824;GO:0003824;GO:0008152;GO:0008152;GO:0008152;GO:0008152;GO:0008152;GO:0008152;GO:0008152;GO:0008152;GO:0008152;GO:0008152;GO:0008152;GO:0008152;GO:0008152;GO:0009987;GO:0009987;GO:0009987;GO:0009987	heterocyclic compound binding;carbohydrate derivative binding;ion binding;organic cyclic compound binding;small molecule binding;ligase activity;catalytic activity, acting on a nucleic acid;nitrogen compound metabolic process;nitrogen compound metabolic process;cellular metabolic process;cellular metabolic process;cellular metabolic process;cellular metabolic process;small molecule metabolic proc…	GO:1901363;GO:0097367;GO:0043167;GO:0097159;GO:0036094;GO:0016874;GO:0140640;GO:0006807;GO:0006807;GO:0044237;GO:0044237;GO:0044237;GO:0044237;GO:0044281;GO:0044238;GO:0044238;GO:0071704;GO:0071704;GO:0071704;GO:0071704;GO:0044237;GO:0044237;GO:0044237;GO:0044237	nucleoside phosphate binding;ribonucleotide binding;anion binding;nucleoside phosphate binding;nucleotide binding;ligase activity, forming carbon-oxygen bonds;catalytic activity, acting on RNA;organonitrogen compound metabolic process;cellular nitrogen compound metabolic process;heterocycle metabolic process;cellular nitrogen compound metabolic process;organic acid metabolic process;cellular arom…	GO:1901265;GO:0032553;GO:0043168;GO:1901265;GO:0000166;GO:0016875;GO:0140098;GO:1901564;GO:0034641;GO:0046483;GO:0034641;GO:0006082;GO:0006725;GO:0006082;GO:0006139;GO:0006520;GO:1901564;GO:1901360;GO:0006082;GO:0043170;GO:0046483;GO:0034641;GO:0006082;GO:0006725	K01887	arginyl-tRNA synthetase [EC:6.1.1.19]	lcr:LCRIS_01623	argS	ko00970	氨酰基tRNA生物合成	Aminoacyl-tRNA biosynthesis	6.1.1.19	Ligases;Forming carbon-oxygen bonds;Ligases forming aminoacyl-tRNA and related compounds;L-arginine:tRNAArg ligase (AMP-forming)	-	-	Genetic Information Processing	Translation	-	-	-	-	-	-	-	-	-	-	-	-	-	-	-
A_0409_2_k97_1364_11	912	d__Bacteria	k__unclassified_d__Bacteria	p__Bacillota	c__Bacilli	o__Lactobacillales	f__Lactobacillaceae	g__Lactobacillus	s__Lactobacillus_sp.	COG0191	Fructose/tagatose bisphosphate aldolase	G	Carbohydrate transport and metabolism	METABOLISM	molecular_function;molecular_function;biological_process;biological_process	binding;catalytic activity;metabolic process;metabolic process	GO:0005488;GO:0003824;GO:0008152;GO:0008152	ion binding;lyase activity;primary metabolic process;organic substance metabolic process	GO:0043167;GO:0016829;GO:0044238;GO:0071704	cation binding;carbon-carbon lyase activity;carbohydrate metabolic process;carbohydrate metabolic process	GO:0043169;GO:0016830;GO:0005975;GO:0005975	K01624	fructose-bisphosphate aldolase, class II [EC:4.1.2.13]	lcr:LCRIS_01622	fbaA	ko00680;ko01120;ko00051;ko01100;ko00010;ko00710;ko00030;ko01110;ko01200;ko01230	甲烷代谢;不同环境中的微生物代谢;果糖和甘露糖代谢;代谢途径;糖酵解/糖原异生;光合生物的固碳作用;磷酸戊糖途径;次级代谢产物的生物合成;碳代谢;氨基酸生物合成	Methane metabolism;Microbial metabolism in diverse environments;Fructose and mannose metabolism;Metabolic pathways;Glycolysis / Gluconeogenesis;Carbon fixation in photosynthetic organisms;Pentose phosphate pathway;Biosynthesis of secondary metabolites;Carbon metabolism;Biosynthesis of amino acids	4.1.2.13	Lyases;Carbon-carbon lyases;Aldehyde-lyases;D-fructose-1,6-bisphosphate D-glyceraldehyde-3-phosphate-lyase (glycerone-phosphate-forming)	M00167;M00344;M00001;M00003;M00165;M00345	Reductive pentose phosphate cycle, glyceraldehyde-3P => ribulose-5P;Formaldehyde assimilation, xylulose monophosphate pathway;Glycolysis (Embden-Meyerhof pathway), glucose => pyruvate;Gluconeogenesis, oxaloacetate => fructose-6P;Reductive pentose phosphate cycle (Calvin cycle);Formaldehyde assimilation, ribulose monophosphate pathway	Metabolism;Metabolism;Metabolism;Metabolism;Metabolism;Metabolism;Metabolism;Metabolism;Metabolism;Metabolism	Energy metabolism;Global and overview maps;Carbohydrate metabolism;Global and overview maps;Carbohydrate metabolism;Energy metabolism;Carbohydrate metabolism;Global and overview maps;Global and overview maps;Global and overview maps	-	-	-	-	-	-	-	-	-	-	-	-	-	-	-
A_0409_2_k97_1364_12	1002	d__Bacteria	k__unclassified_d__Bacteria	p__Actinomycetota	c__Actinomycetes	o__Bifidobacteriales	f__Bifidobacteriaceae	g__Bifidobacterium	s__Bifidobacterium_breve	COG2826	Transposase and inactivated derivatives, IS30 family	X	Mobilome: prophages, transposons	CELLULAR PROCESSES AND SIGNALING	-	-	-	-	-	-	-	K07482	transposase, IS30 family	ljh:LJP_1686c	-	-	-	-	-	-	-	-	-	-	-	-	-	-	-	-	-	-	-	-	-	-	-	-	-
A_0409_2_k97_1364_2	924	d__Bacteria	k__unclassified_d__Bacteria	p__Bacillota	c__Bacilli	o__Lactobacillales	f__Lactobacillaceae	g__Lactobacillus	s__Lactobacillus_crispatus	COG0583	DNA-binding transcriptional regulator, LysR family	K	Transcription	INFORMATION STORAGE AND PROCESSING	molecular_function;molecular_function	binding;binding	GO:0005488;GO:0005488	heterocyclic compound binding;organic cyclic compound binding	GO:1901363;GO:0097159	nucleic acid binding;nucleic acid binding	GO:0003676;GO:0003676	K21757	LysR family transcriptional regulator, benzoate and cis,cis-muconate-responsive activator of ben and cat genes	lcr:LCRIS_01631	benM	-	-	-	-	-	-	-	-	-	-	-	-	-	-	-	-	-	-	-	-	WP_039899026.1	-	oxyRkp	H2O2,SDC,Acriflavine,Rhodamine 6G,Ethidium Bromide,SDS
A_0409_2_k97_1364_3	666	d__Bacteria	k__unclassified_d__Bacteria	p__Bacillota	c__Bacilli	o__Lactobacillales	f__Lactobacillaceae	g__Lactobacillus	s__Lactobacillus_crispatus	COG0671	Membrane-associated phospholipid phosphatase	I	Lipid transport and metabolism	METABOLISM	-	-	-	-	-	-	-	K19302	undecaprenyl-diphosphatase [EC:3.6.1.27]	lcr:LCRIS_01630	bcrC	ko00550;ko00552	肽聚糖生物合成;磷壁酸生物合成	Peptidoglycan biosynthesis;Teichoic acid biosynthesis	3.6.1.27	Hydrolases;Acting on acid anhydrides;In phosphorus-containing anhydrides;ditrans,octacis-undecaprenyl-diphosphate phosphohydrolase	-	-	Metabolism;Metabolism	Glycan biosynthesis and metabolism;Glycan biosynthesis and metabolism	-	-	-	-	-	-	-	-	-	-	-	-	-	-	-
A_0409_2_k97_1364_4	2415	d__Bacteria	k__unclassified_d__Bacteria	p__Bacillota	c__Bacilli	o__Lactobacillales	f__Lactobacillaceae	g__Lactobacillus	s__Lactobacillus_crispatus	COG0495	Leucyl-tRNA synthetase	J	Translation, ribosomal structure and biogenesis	INFORMATION STORAGE AND PROCESSING	molecular_function;molecular_function;molecular_function;molecular_function;molecular_function;molecular_function;molecular_function;molecular_function;biological_process;biological_process;biological_process;biological_process;biological_process;biological_process;biological_process;biological_process;biological_process;biological_process;biological_process;biological_process;biological_process;…	binding;binding;binding;binding;binding;catalytic activity;catalytic activity;catalytic activity;metabolic process;metabolic process;metabolic process;metabolic process;metabolic process;metabolic process;metabolic process;metabolic process;metabolic process;metabolic process;metabolic process;metabolic process;metabolic process;cellular process;cellular process;cellular process;cellular process	GO:0005488;GO:0005488;GO:0005488;GO:0005488;GO:0005488;GO:0003824;GO:0003824;GO:0003824;GO:0008152;GO:0008152;GO:0008152;GO:0008152;GO:0008152;GO:0008152;GO:0008152;GO:0008152;GO:0008152;GO:0008152;GO:0008152;GO:0008152;GO:0008152;GO:0009987;GO:0009987;GO:0009987;GO:0009987	heterocyclic compound binding;carbohydrate derivative binding;ion binding;organic cyclic compound binding;small molecule binding;ligase activity;hydrolase activity;catalytic activity, acting on a nucleic acid;nitrogen compound metabolic process;nitrogen compound metabolic process;cellular metabolic process;cellular metabolic process;cellular metabolic process;cellular metabolic process;small mole…	GO:1901363;GO:0097367;GO:0043167;GO:0097159;GO:0036094;GO:0016874;GO:0016787;GO:0140640;GO:0006807;GO:0006807;GO:0044237;GO:0044237;GO:0044237;GO:0044237;GO:0044281;GO:0044238;GO:0044238;GO:0071704;GO:0071704;GO:0071704;GO:0071704;GO:0044237;GO:0044237;GO:0044237;GO:0044237	nucleoside phosphate binding;ribonucleotide binding;anion binding;nucleoside phosphate binding;nucleotide binding;ligase activity, forming carbon-oxygen bonds;hydrolase activity, acting on ester bonds;catalytic activity, acting on RNA;organonitrogen compound metabolic process;cellular nitrogen compound metabolic process;heterocycle metabolic process;cellular nitrogen compound metabolic process;or…	GO:1901265;GO:0032553;GO:0043168;GO:1901265;GO:0000166;GO:0016875;GO:0016788;GO:0140098;GO:1901564;GO:0034641;GO:0046483;GO:0034641;GO:0006082;GO:0006725;GO:0006082;GO:0006139;GO:0006520;GO:1901564;GO:1901360;GO:0006082;GO:0043170;GO:0046483;GO:0034641;GO:0006082;GO:0006725	K01869	leucyl-tRNA synthetase [EC:6.1.1.4]	lcr:LCRIS_01629	leuS	ko00970	氨酰基tRNA生物合成	Aminoacyl-tRNA biosynthesis	6.1.1.4	Ligases;Forming carbon-oxygen bonds;Ligases forming aminoacyl-tRNA and related compounds;L-leucine:tRNALeu ligase (AMP-forming)	-	-	Genetic Information Processing	Translation	-	-	-	-	ARO:3003729	Staphylococcus aureus ileS with mutation conferring resistance to mupirocin	Point mutations to the isoleucyl-tRNA synthetase (ileS) in Staphylococcus aureus that confer resistance to mupirocin.	Saur_ileS_MUP	mupirocin-like antibiotic	mupirocin-like	antibiotic target alteration	-	-	-	-
A_0409_2_k97_1364_5	1647	d__Bacteria	k__unclassified_d__Bacteria	p__Bacillota	c__Bacilli	o__Lactobacillales	f__Lactobacillaceae	g__Lactobacillus	s__Lactobacillus_crispatus	COG5841	Stage V sporulation protein SpoVB/SpoIIIF, required for spore cortex synthesis	D	Cell cycle control, cell division, chromosome partitioning	CELLULAR PROCESSES AND SIGNALING	cellular_component	cellular anatomical entity	GO:0110165	membrane	GO:0016020	plasma membrane	GO:0005886	K03328	polysaccharide transporter, PST family	bsu:BSU30050	-	-	-	-	-	-	-	-	-	-	-	-	-	-	-	-	-	-	-	-	-	-	-	-	-
A_0409_2_k97_1364_6	321	d__Bacteria	k__unclassified_d__Bacteria	p__Bacillota	c__Bacilli	o__Lactobacillales	f__Lactobacillaceae	g__Lactobacillus	s__Lactobacillus_sp.	COG1983	Phage shock protein PspC (stress-responsive transcriptional regulator)	K;T	Transcription;Signal transduction mechanisms	INFORMATION STORAGE AND PROCESSING;CELLULAR PROCESSES AND SIGNALING	cellular_component	cellular anatomical entity	GO:0110165	membrane	GO:0016020	plasma membrane	GO:0005886	K03973	phage shock protein C	lcr:LCRIS_01627	pspC	-	-	-	-	-	-	-	-	-	-	-	-	-	-	-	-	-	-	-	-	-	-	-	-
A_0409_2_k97_1364_7	1302	d__Bacteria	k__unclassified_d__Bacteria	p__Bacillota	c__Bacilli	o__Lactobacillales	f__Lactobacillaceae	g__Lactobacillus	s__Lactobacillus_crispatus	COG1686	D-alanyl-D-alanine carboxypeptidase	M	Cell wall/membrane/envelope biogenesis	CELLULAR PROCESSES AND SIGNALING	molecular_function;molecular_function;molecular_function;biological_process;biological_process;biological_process;biological_process;biological_process;biological_process;biological_process;biological_process;biological_process;biological_process;biological_process;biological_process;biological_process;biological_process	catalytic activity;catalytic activity;catalytic activity;biological regulation;biological regulation;metabolic process;metabolic process;metabolic process;metabolic process;metabolic process;metabolic process;metabolic process;metabolic process;metabolic process;cellular process;cellular process;cellular process	GO:0003824;GO:0003824;GO:0003824;GO:0065007;GO:0065007;GO:0008152;GO:0008152;GO:0008152;GO:0008152;GO:0008152;GO:0008152;GO:0008152;GO:0008152;GO:0008152;GO:0009987;GO:0009987;GO:0009987	catalytic activity, acting on a protein;hydrolase activity;hydrolase activity;regulation of biological process;regulation of biological quality;nitrogen compound metabolic process;cellular metabolic process;biosynthetic process;biosynthetic process;primary metabolic process;organic substance metabolic process;organic substance metabolic process;organic substance metabolic process;organic substanc…	GO:0140096;GO:0016787;GO:0016787;GO:0050789;GO:0065008;GO:0006807;GO:0044237;GO:0009058;GO:0009058;GO:0044238;GO:0071704;GO:0071704;GO:0071704;GO:0071704;GO:0044237;GO:0071840;GO:0071554	peptidase activity;serine hydrolase activity;peptidase activity;regulation of developmental process;regulation of cell shape;organonitrogen compound metabolic process;cellular biosynthetic process;cellular biosynthetic process;organic substance biosynthetic process;protein metabolic process;carbohydrate derivative metabolic process;organonitrogen compound metabolic process;macromolecule metabolic…	GO:0008233;GO:0017171;GO:0008233;GO:0050793;GO:0008360;GO:1901564;GO:0044249;GO:0044249;GO:1901576;GO:0019538;GO:1901135;GO:1901564;GO:0043170;GO:1901576;GO:0044249;GO:0016043;GO:0071555	K07258	serine-type D-Ala-D-Ala carboxypeptidase (penicillin-binding protein 5/6) [EC:3.4.16.4]	lcr:LCRIS_01626	dacC	ko01100;ko00550	代谢途径;肽聚糖生物合成	Metabolic pathways;Peptidoglycan biosynthesis	3.4.16.4	Hydrolases;Acting on peptide bonds (peptidases);Serine-type carboxypeptidases;serine-type D-Ala-D-Ala carboxypeptidase	-	-	Metabolism;Metabolism	Global and overview maps;Glycan biosynthesis and metabolism	-	-	-	-	-	-	-	-	-	-	-	-	-	-	-
A_0409_2_k97_1364_8	846	d__Bacteria	k__unclassified_d__Bacteria	p__Bacillota	c__Bacilli	o__Lactobacillales	f__Lactobacillaceae	g__Lactobacillus	s__Lactobacillus_crispatus	COG0063	NAD(P)H-hydrate repair enzyme Nnr, NAD(P)H-hydrate dehydratase domain	F	Nucleotide transport and metabolism	METABOLISM	molecular_function;molecular_function;molecular_function;molecular_function;molecular_function;molecular_function;biological_process;biological_process;biological_process;biological_process;biological_process;biological_process;biological_process;biological_process;biological_process;biological_process;biological_process;biological_process;biological_process;biological_process;biological_process	binding;binding;binding;binding;binding;catalytic activity;metabolic process;metabolic process;metabolic process;metabolic process;metabolic process;metabolic process;metabolic process;metabolic process;metabolic process;metabolic process;metabolic process;cellular process;cellular process;cellular process;cellular process	GO:0005488;GO:0005488;GO:0005488;GO:0005488;GO:0005488;GO:0003824;GO:0008152;GO:0008152;GO:0008152;GO:0008152;GO:0008152;GO:0008152;GO:0008152;GO:0008152;GO:0008152;GO:0008152;GO:0008152;GO:0009987;GO:0009987;GO:0009987;GO:0009987	heterocyclic compound binding;carbohydrate derivative binding;ion binding;organic cyclic compound binding;small molecule binding;lyase activity;nitrogen compound metabolic process;nitrogen compound metabolic process;cellular metabolic process;cellular metabolic process;cellular metabolic process;cellular metabolic process;small molecule metabolic process;primary metabolic process;organic substanc…	GO:1901363;GO:0097367;GO:0043167;GO:0097159;GO:0036094;GO:0016829;GO:0006807;GO:0006807;GO:0044237;GO:0044237;GO:0044237;GO:0044237;GO:0044281;GO:0044238;GO:0071704;GO:0071704;GO:0071704;GO:0044237;GO:0044237;GO:0044237;GO:0044237	nucleoside phosphate binding;ribonucleotide binding;anion binding;nucleoside phosphate binding;nucleotide binding;carbon-oxygen lyase activity;organonitrogen compound metabolic process;cellular nitrogen compound metabolic process;heterocycle metabolic process;cellular nitrogen compound metabolic process;phosphorus metabolic process;cellular aromatic compound metabolic process;nucleobase-containin…	GO:1901265;GO:0032553;GO:0043168;GO:1901265;GO:0000166;GO:0016835;GO:1901564;GO:0034641;GO:0046483;GO:0034641;GO:0006793;GO:0006725;GO:0055086;GO:0006139;GO:0019637;GO:1901564;GO:1901360;GO:0046483;GO:0034641;GO:0006793;GO:0006725	K17758	ADP-dependent NAD(P)H-hydrate dehydratase [EC:4.2.1.136]	lcr:LCRIS_01625	nnrD	-	-	-	4.2.1.136	Lyases;Carbon-oxygen lyases;Hydro-lyases;(6S)-6beta-hydroxy-1,4,5,6-tetrahydronicotinamide-adenine-dinucleotide hydro-lyase (ADP-hydrolysing; NADH-forming)	-	-	-	-	-	-	-	-	-	-	-	-	-	-	-	-	-	-	-
A_0409_2_k97_1364_9	687	d__Bacteria	k__unclassified_d__Bacteria	p__Bacillota	c__Bacilli	o__Lactobacillales	f__Lactobacillaceae	g__Lactobacillus	s__Lactobacillus_crispatus	COG1376	Lipoprotein-anchoring transpeptidase ErfK/SrfK	M	Cell wall/membrane/envelope biogenesis	CELLULAR PROCESSES AND SIGNALING	biological_process;biological_process;biological_process;biological_process;biological_process;biological_process;biological_process;biological_process;biological_process	metabolic process;metabolic process;metabolic process;metabolic process;metabolic process;metabolic process;metabolic process;metabolic process;cellular process	GO:0008152;GO:0008152;GO:0008152;GO:0008152;GO:0008152;GO:0008152;GO:0008152;GO:0008152;GO:0009987	nitrogen compound metabolic process;cellular metabolic process;biosynthetic process;biosynthetic process;organic substance metabolic process;organic substance metabolic process;organic substance metabolic process;organic substance metabolic process;cellular metabolic process	GO:0006807;GO:0044237;GO:0009058;GO:0009058;GO:0071704;GO:0071704;GO:0071704;GO:0071704;GO:0044237	organonitrogen compound metabolic process;cellular biosynthetic process;cellular biosynthetic process;organic substance biosynthetic process;carbohydrate derivative metabolic process;organonitrogen compound metabolic process;macromolecule metabolic process;organic substance biosynthetic process;cellular biosynthetic process	GO:1901564;GO:0044249;GO:0044249;GO:1901576;GO:1901135;GO:1901564;GO:0043170;GO:1901576;GO:0044249	K07258	serine-type D-Ala-D-Ala carboxypeptidase (penicillin-binding protein 5/6) [EC:3.4.16.4]	lpw:LpgJCM5343_16160	dacC	ko01100;ko00550	代谢途径;肽聚糖生物合成	Metabolic pathways;Peptidoglycan biosynthesis	3.4.16.4	Hydrolases;Acting on peptide bonds (peptidases);Serine-type carboxypeptidases;serine-type D-Ala-D-Ala carboxypeptidase	-	-	Metabolism;Metabolism	Global and overview maps;Glycan biosynthesis and metabolism	-	-	-	-	-	-	-	-	-	-	-	-	-	-	-
A_0409_2_k97_1365_1	831	d__Bacteria	k__unclassified_d__Bacteria	p__Actinomycetota	c__Actinomycetes	o__Bifidobacteriales	f__Bifidobacteriaceae	g__Gardnerella	s__Gardnerella_vaginalis	-	-	-	-	-	-	-	-	-	-	-	-	-	-	-	-	-	-	-	-	-	-	-	-	-	-	-	-	-	-	-	-	-	-	-	-	-	-	-	-
A_0409_2_k97_1367_1	579	-	-	-	-	-	-	-	-	COG4581	Superfamily II RNA helicase	L	Replication, recombination and repair	INFORMATION STORAGE AND PROCESSING	-	-	-	-	-	-	-	K03727	ATP-dependent RNA helicase HelY [EC:3.6.4.-]	dkn:NHB83_07410	helY	-	-	-	-	-	-	-	-	-	-	-	-	-	-	-	-	-	-	-	-	-	-	-	-
A_0409_2_k97_1367_2	828	d__Bacteria	k__unclassified_d__Bacteria	p__Actinomycetota	c__Actinomycetes	o__Bifidobacteriales	f__Bifidobacteriaceae	g__Gardnerella	s__Gardnerella_vaginalis	COG0283	Cytidylate kinase	F	Nucleotide transport and metabolism	METABOLISM	molecular_function;molecular_function;molecular_function;molecular_function;molecular_function;molecular_function;biological_process;biological_process;biological_process	binding;binding;binding;binding;binding;catalytic activity;metabolic process;cellular process;cellular process	GO:0005488;GO:0005488;GO:0005488;GO:0005488;GO:0005488;GO:0003824;GO:0008152;GO:0009987;GO:0009987	heterocyclic compound binding;carbohydrate derivative binding;ion binding;organic cyclic compound binding;small molecule binding;transferase activity;cellular metabolic process;cellular metabolic process;cellular component organization or biogenesis	GO:1901363;GO:0097367;GO:0043167;GO:0097159;GO:0036094;GO:0016740;GO:0044237;GO:0044237;GO:0071840	nucleoside phosphate binding;ribonucleotide binding;anion binding;nucleoside phosphate binding;nucleotide binding;transferase activity, transferring phosphorus-containing groups;phosphorus metabolic process;phosphorus metabolic process;cellular component biogenesis	GO:1901265;GO:0032553;GO:0043168;GO:1901265;GO:0000166;GO:0016772;GO:0006793;GO:0006793;GO:0044085	K03977	GTPase	gvg:HMPREF0421_20848	engA	-	-	-	-	-	-	-	-	-	-	-	-	-	-	-	-	-	-	-	-	-	-	-	-
A_0409_2_k97_1368_1	564	d__Bacteria	k__unclassified_d__Bacteria	p__Bacillota	c__Bacilli	o__Lactobacillales	f__Lactobacillaceae	g__Lactobacillus	s__Lactobacillus_jensenii	COG1399	23S rRNA accumulation protein YceD (essential in plants, uncharacterized in bacteria)	J	Translation, ribosomal structure and biogenesis	INFORMATION STORAGE AND PROCESSING	-	-	-	-	-	-	-	K07040	DUF177 domain-containing protein	lje:BUE77_06375	yceD	-	-	-	-	-	-	-	-	-	-	-	-	-	-	-	-	-	-	-	-	-	-	-	-
A_0409_2_k97_1369_1	294	d__Bacteria	k__unclassified_d__Bacteria	p__Bacillota	c__Bacilli	o__Lactobacillales	f__Lactobacillaceae	g__Lactobacillus	s__Lactobacillus_crispatus	COG4695	Phage portal protein BeeE	X	Mobilome: prophages, transposons	CELLULAR PROCESSES AND SIGNALING	-	-	-	-	-	-	-	-	-	-	-	-	-	-	-	-	-	-	-	-	-	-	-	-	-	-	-	-	-	-	-	-	-	-	-
A_0409_2_k97_1369_3	1893	d__Bacteria	k__unclassified_d__Bacteria	p__Bacillota	c__Bacilli	o__Lactobacillales	f__Lactobacillaceae	g__Lactobacillus	s__Lactobacillus_crispatus	COG4626	Phage terminase-like protein, large subunit, contains N-terminal HTH domain	X	Mobilome: prophages, transposons	CELLULAR PROCESSES AND SIGNALING	-	-	-	-	-	-	-	-	-	-	-	-	-	-	-	-	-	-	-	-	-	-	-	-	-	-	-	-	-	-	-	-	-	-	-
A_0409_2_k97_1373_1	1044	d__Bacteria	k__unclassified_d__Bacteria	p__Actinomycetota	c__Actinomycetes	o__Bifidobacteriales	f__Bifidobacteriaceae	g__Gardnerella	s__Gardnerella_vaginalis	COG0719	Fe-S cluster assembly scaffold protein SufB	O	Posttranslational modification, protein turnover, chaperones	CELLULAR PROCESSES AND SIGNALING	-	-	-	-	-	-	-	K09015	Fe-S cluster assembly protein SufD	gvh:HMPREF9231_0411	sufD	-	-	-	-	-	-	-	-	-	-	-	-	-	-	-	-	-	-	-	-	-	-	-	-
A_0409_2_k97_1379_1	915	d__Bacteria	k__unclassified_d__Bacteria	p__Bacillota	c__Bacilli	o__Lactobacillales	f__Lactobacillaceae	g__Lactobacillus	s__Lactobacillus_crispatus	-	-	-	-	-	-	-	-	-	-	-	-	-	-	-	-	-	-	-	-	-	-	-	-	-	-	-	-	-	-	-	-	-	-	-	-	-	-	-	-
A_0409_2_k97_1379_2	990	d__Bacteria	k__unclassified_d__Bacteria	p__Bacillota	c__Bacilli	o__Lactobacillales	f__Lactobacillaceae	g__Lactobacillus	s__Lactobacillus_crispatus	-	-	-	-	-	-	-	-	-	-	-	-	-	-	-	-	-	-	-	-	-	-	-	-	-	-	-	-	-	-	-	-	-	-	-	-	-	-	-	-
A_0409_2_k97_138_1	855	d__Bacteria	k__unclassified_d__Bacteria	p__Actinomycetota	c__Actinomycetes	o__Bifidobacteriales	f__Bifidobacteriaceae	g__Gardnerella	s__Gardnerella_vaginalis	COG0104	Adenylosuccinate synthase	F	Nucleotide transport and metabolism	METABOLISM	molecular_function;molecular_function;molecular_function;molecular_function;molecular_function;molecular_function;biological_process;biological_process;biological_process;biological_process;biological_process;biological_process;biological_process;biological_process;biological_process;biological_process;biological_process;biological_process;biological_process;biological_process;biological_process;…	binding;binding;binding;binding;binding;catalytic activity;metabolic process;metabolic process;metabolic process;metabolic process;metabolic process;metabolic process;metabolic process;metabolic process;metabolic process;metabolic process;metabolic process;metabolic process;metabolic process;metabolic process;metabolic process;cellular process;cellular process;cellular process;cellular process;ce…	GO:0005488;GO:0005488;GO:0005488;GO:0005488;GO:0005488;GO:0003824;GO:0008152;GO:0008152;GO:0008152;GO:0008152;GO:0008152;GO:0008152;GO:0008152;GO:0008152;GO:0008152;GO:0008152;GO:0008152;GO:0008152;GO:0008152;GO:0008152;GO:0008152;GO:0009987;GO:0009987;GO:0009987;GO:0009987;GO:0009987	heterocyclic compound binding;carbohydrate derivative binding;ion binding;organic cyclic compound binding;small molecule binding;ligase activity;nitrogen compound metabolic process;nitrogen compound metabolic process;cellular metabolic process;cellular metabolic process;cellular metabolic process;cellular metabolic process;cellular metabolic process;biosynthetic process;biosynthetic process;small…	GO:1901363;GO:0097367;GO:0043167;GO:0097159;GO:0036094;GO:0016874;GO:0006807;GO:0006807;GO:0044237;GO:0044237;GO:0044237;GO:0044237;GO:0044237;GO:0009058;GO:0009058;GO:0044281;GO:0044238;GO:0071704;GO:0071704;GO:0071704;GO:0071704;GO:0044237;GO:0044237;GO:0044237;GO:0044237;GO:0044237	nucleoside phosphate binding;ribonucleotide binding;anion binding;nucleoside phosphate binding;nucleotide binding;ligase activity, forming carbon-nitrogen bonds;organonitrogen compound metabolic process;cellular nitrogen compound metabolic process;heterocycle metabolic process;cellular nitrogen compound metabolic process;phosphorus metabolic process;cellular biosynthetic process;cellular aromatic…	GO:1901265;GO:0032553;GO:0043168;GO:1901265;GO:0000166;GO:0016879;GO:1901564;GO:0034641;GO:0046483;GO:0034641;GO:0006793;GO:0044249;GO:0006725;GO:0044249;GO:1901576;GO:0055086;GO:0006139;GO:0019637;GO:1901564;GO:1901360;GO:1901576;GO:0046483;GO:0034641;GO:0006793;GO:0044249;GO:0006725	K01939	adenylosuccinate synthase [EC:6.3.4.4]	gvh:HMPREF9231_1337	purA	ko00250;ko01232;ko01240;ko00230;ko01100	丙氨酸、天冬氨酸和谷氨酸代谢;核苷酸代谢;辅助因子的生物合成;嘌呤代谢;代谢途径	Alanine, aspartate and glutamate metabolism;Nucleotide metabolism;Biosynthesis of cofactors;Purine metabolism;Metabolic pathways	6.3.4.4	Ligases;Forming carbon-nitrogen bonds;Other carbon-nitrogen ligases;IMP:L-aspartate ligase (GDP-forming)	M00049	Adenine ribonucleotide biosynthesis, IMP => ADP,ATP	Metabolism;Metabolism;Metabolism;Metabolism;Metabolism	Amino acid metabolism;Global and overview maps;Global and overview maps;Nucleotide metabolism;Global and overview maps	-	-	-	-	-	-	-	-	-	-	-	-	-	-	-
A_0409_2_k97_138_2	492	d__Bacteria	k__unclassified_d__Bacteria	p__Actinomycetota	c__Actinomycetes	o__Bifidobacteriales	f__Bifidobacteriaceae	g__Gardnerella	s__Gardnerella_vaginalis	COG0239	Fluoride ion exporter CrcB/FEX, affects chromosome condensation	D;P	Cell cycle control, cell division, chromosome partitioning;Inorganic ion transport and metabolism	CELLULAR PROCESSES AND SIGNALING;METABOLISM	molecular_function;molecular_function;molecular_function;cellular_component	transporter activity;transporter activity;transporter activity;cellular anatomical entity	GO:0005215;GO:0005215;GO:0005215;GO:0110165	transmembrane transporter activity;transmembrane transporter activity;transmembrane transporter activity;membrane	GO:0022857;GO:0022857;GO:0022857;GO:0016020	salt transmembrane transporter activity;monoatomic ion transmembrane transporter activity;inorganic molecular entity transmembrane transporter activity;plasma membrane	GO:1901702;GO:0015075;GO:0015318;GO:0005886	K06199	fluoride exporter	gvg:HMPREF0421_20054	crcB	-	-	-	-	-	-	-	-	-	-	-	-	-	-	-	-	-	-	-	-	-	-	-	-
A_0409_2_k97_1380_1	687	d__Bacteria	k__unclassified_d__Bacteria	p__Bacillota	c__Bacilli	o__Lactobacillales	f__Lactobacillaceae	g__Lactobacillus	s__Lactobacillus_jensenii	COG1281	Redox-regulated molecular chaperone, HSP33 family	O	Posttranslational modification, protein turnover, chaperones	CELLULAR PROCESSES AND SIGNALING	molecular_function	binding	GO:0005488	protein binding	GO:0005515	unfolded protein binding	GO:0051082	K04083	molecular chaperone Hsp33	lje:BUE77_01735	hslO	-	-	-	-	-	-	-	-	-	-	-	-	-	-	-	-	-	-	-	-	-	-	-	-
A_0409_2_k97_1380_2	2139	d__Bacteria	k__unclassified_d__Bacteria	p__Bacillota	c__Bacilli	o__Lactobacillales	f__Lactobacillaceae	g__Lactobacillus	s__Lactobacillus_jensenii	COG0465	ATP-dependent Zn proteases	O	Posttranslational modification, protein turnover, chaperones	CELLULAR PROCESSES AND SIGNALING	molecular_function;molecular_function;molecular_function;molecular_function;molecular_function;molecular_function;molecular_function;molecular_function;molecular_function;cellular_component;biological_process;biological_process;biological_process;biological_process;biological_process;biological_process	binding;binding;binding;binding;binding;binding;catalytic activity;catalytic activity;catalytic activity;cellular anatomical entity;metabolic process;metabolic process;metabolic process;metabolic process;metabolic process;metabolic process	GO:0005488;GO:0005488;GO:0005488;GO:0005488;GO:0005488;GO:0005488;GO:0003824;GO:0003824;GO:0003824;GO:0110165;GO:0008152;GO:0008152;GO:0008152;GO:0008152;GO:0008152;GO:0008152	heterocyclic compound binding;carbohydrate derivative binding;ion binding;ion binding;organic cyclic compound binding;small molecule binding;catalytic activity, acting on a protein;hydrolase activity;hydrolase activity;membrane;nitrogen compound metabolic process;catabolic process;primary metabolic process;organic substance metabolic process;organic substance metabolic process;organic substance m…	GO:1901363;GO:0097367;GO:0043167;GO:0043167;GO:0097159;GO:0036094;GO:0140096;GO:0016787;GO:0016787;GO:0016020;GO:0006807;GO:0009056;GO:0044238;GO:0071704;GO:0071704;GO:0071704	nucleoside phosphate binding;ribonucleotide binding;cation binding;anion binding;nucleoside phosphate binding;nucleotide binding;peptidase activity;hydrolase activity, acting on acid anhydrides;peptidase activity;plasma membrane;organonitrogen compound metabolic process;organic substance catabolic process;protein metabolic process;organonitrogen compound metabolic process;macromolecule metabolic …	GO:1901265;GO:0032553;GO:0043169;GO:0043168;GO:1901265;GO:0000166;GO:0008233;GO:0016817;GO:0008233;GO:0005886;GO:1901564;GO:1901575;GO:0019538;GO:1901564;GO:0043170;GO:1901575	K03798	cell division protease FtsH [EC:3.4.24.-]	lje:BUE77_01730	ftsH	-	-	-	-	-	-	-	-	-	-	-	-	-	-	-	-	-	-	-	-	-	-	-	-
A_0409_2_k97_1384_2	252	d__Bacteria	k__unclassified_d__Bacteria	p__Bacillota	c__Bacilli	o__Lactobacillales	f__Lactobacillaceae	g__Lactobacillus	s__Lactobacillus_sp.	COG0810	Periplasmic protein TonB, links inner and outer membranes	M	Cell wall/membrane/envelope biogenesis	CELLULAR PROCESSES AND SIGNALING	-	-	-	-	-	-	-	-	-	-	-	-	-	-	-	-	-	-	-	-	-	-	-	-	-	-	-	-	-	-	-	-	-	-	-
A_0409_2_k97_1385_1	669	d__Bacteria	k__unclassified_d__Bacteria	p__Actinomycetota	c__Actinomycetes	o__Bifidobacteriales	f__Bifidobacteriaceae	g__Gardnerella	s__Gardnerella_vaginalis	COG0125	Thymidylate kinase	F	Nucleotide transport and metabolism	METABOLISM	molecular_function;molecular_function;molecular_function;molecular_function;molecular_function;molecular_function;biological_process;biological_process;biological_process;biological_process;biological_process;biological_process;biological_process;biological_process;biological_process;biological_process;biological_process;biological_process;biological_process;biological_process;biological_process;…	binding;binding;binding;binding;binding;catalytic activity;metabolic process;metabolic process;metabolic process;metabolic process;metabolic process;metabolic process;metabolic process;metabolic process;metabolic process;metabolic process;metabolic process;metabolic process;metabolic process;metabolic process;metabolic process;metabolic process;cellular process;cellular process;cellular process;c…	GO:0005488;GO:0005488;GO:0005488;GO:0005488;GO:0005488;GO:0003824;GO:0008152;GO:0008152;GO:0008152;GO:0008152;GO:0008152;GO:0008152;GO:0008152;GO:0008152;GO:0008152;GO:0008152;GO:0008152;GO:0008152;GO:0008152;GO:0008152;GO:0008152;GO:0008152;GO:0009987;GO:0009987;GO:0009987;GO:0009987;GO:0009987	heterocyclic compound binding;carbohydrate derivative binding;ion binding;organic cyclic compound binding;small molecule binding;transferase activity;nitrogen compound metabolic process;nitrogen compound metabolic process;cellular metabolic process;cellular metabolic process;cellular metabolic process;cellular metabolic process;cellular metabolic process;biosynthetic process;biosynthetic process;…	GO:1901363;GO:0097367;GO:0043167;GO:0097159;GO:0036094;GO:0016740;GO:0006807;GO:0006807;GO:0044237;GO:0044237;GO:0044237;GO:0044237;GO:0044237;GO:0009058;GO:0009058;GO:0044281;GO:0044238;GO:0071704;GO:0071704;GO:0071704;GO:0071704;GO:0071704;GO:0044237;GO:0044237;GO:0044237;GO:0044237;GO:0044237	nucleoside phosphate binding;ribonucleotide binding;anion binding;nucleoside phosphate binding;nucleotide binding;transferase activity, transferring phosphorus-containing groups;organonitrogen compound metabolic process;cellular nitrogen compound metabolic process;heterocycle metabolic process;cellular nitrogen compound metabolic process;phosphorus metabolic process;cellular biosynthetic process;…	GO:1901265;GO:0032553;GO:0043168;GO:1901265;GO:0000166;GO:0016772;GO:1901564;GO:0034641;GO:0046483;GO:0034641;GO:0006793;GO:0044249;GO:0006725;GO:0044249;GO:1901576;GO:0055086;GO:0006139;GO:0019637;GO:1901135;GO:1901564;GO:1901360;GO:1901576;GO:0046483;GO:0034641;GO:0006793;GO:0044249;GO:0006725	K00943	dTMP kinase [EC:2.7.4.9]	gvh:HMPREF9231_1283	tmk	ko01100;ko00240;ko01232	代谢途径;嘧啶代谢;核苷酸代谢	Metabolic pathways;Pyrimidine metabolism;Nucleotide metabolism	2.7.4.9	Transferases;Transferring phosphorus-containing groups;Phosphotransferases with a phosphate group as acceptor;ATP:dTMP phosphotransferase	M00938	Pyrimidine deoxyribonucleotide biosynthesis, UDP => dTTP	Metabolism;Metabolism;Metabolism	Global and overview maps;Nucleotide metabolism;Global and overview maps	-	-	-	-	-	-	-	-	-	-	-	-	-	-	-
A_0409_2_k97_1386_1	531	d__Bacteria	k__unclassified_d__Bacteria	p__Actinomycetota	c__Actinomycetes	o__Bifidobacteriales	f__Bifidobacteriaceae	g__Gardnerella	s__Gardnerella_vaginalis	COG2519	tRNA A58 N-methylase Trm61	J	Translation, ribosomal structure and biogenesis	INFORMATION STORAGE AND PROCESSING	-	-	-	-	-	-	-	K07442	tRNA (adenine57-N1/adenine58-N1)-methyltransferase catalytic subunit [EC:2.1.1.219 2.1.1.220]	gvg:HMPREF0421_20741	-	-	-	-	2.1.1.219;2.1.1.220	Transferases;Transferring one-carbon groups;Methyltransferases;S-adenosyl-L-methionine:tRNA (adenine57/adenine58-N1)-methyltransferase|Transferases;Transferring one-carbon groups;Methyltransferases;S-adenosyl-L-methionine:tRNA (adenine58-N1)-methyltransferase	-	-	-	-	-	-	-	-	-	-	-	-	-	-	-	-	-	-	-
A_0409_2_k97_1387_1	855	d__Bacteria	k__unclassified_d__Bacteria	p__Bacillota	c__Bacilli	o__Lactobacillales	f__Lactobacillaceae	g__Lactobacillus	s__Lactobacillus_jensenii	-	-	-	-	-	-	-	-	-	-	-	-	-	-	-	-	-	-	-	-	-	-	-	-	-	-	-	-	-	-	-	-	-	-	-	-	-	-	-	-
A_0409_2_k97_1394_1	561	d__Bacteria	k__unclassified_d__Bacteria	p__Actinomycetota	c__Actinomycetes	o__Bifidobacteriales	f__Bifidobacteriaceae	g__Gardnerella	s__Gardnerella_vaginalis	COG0563	Adenylate kinase or related kinase	F	Nucleotide transport and metabolism	METABOLISM	molecular_function;molecular_function;molecular_function;molecular_function;molecular_function;molecular_function;biological_process;biological_process;biological_process;biological_process;biological_process;biological_process;biological_process;biological_process;biological_process;biological_process;biological_process;biological_process;biological_process;biological_process;biological_process;…	binding;binding;binding;binding;binding;catalytic activity;metabolic process;metabolic process;metabolic process;metabolic process;metabolic process;metabolic process;metabolic process;metabolic process;metabolic process;metabolic process;metabolic process;metabolic process;metabolic process;metabolic process;metabolic process;metabolic process;metabolic process;cellular process;cellular process;…	GO:0005488;GO:0005488;GO:0005488;GO:0005488;GO:0005488;GO:0003824;GO:0008152;GO:0008152;GO:0008152;GO:0008152;GO:0008152;GO:0008152;GO:0008152;GO:0008152;GO:0008152;GO:0008152;GO:0008152;GO:0008152;GO:0008152;GO:0008152;GO:0008152;GO:0008152;GO:0008152;GO:0009987;GO:0009987;GO:0009987;GO:0009987;GO:0009987;GO:0009987	heterocyclic compound binding;carbohydrate derivative binding;ion binding;organic cyclic compound binding;small molecule binding;transferase activity;nitrogen compound metabolic process;nitrogen compound metabolic process;cellular metabolic process;cellular metabolic process;cellular metabolic process;cellular metabolic process;cellular metabolic process;cellular metabolic process;biosynthetic pr…	GO:1901363;GO:0097367;GO:0043167;GO:0097159;GO:0036094;GO:0016740;GO:0006807;GO:0006807;GO:0044237;GO:0044237;GO:0044237;GO:0044237;GO:0044237;GO:0044237;GO:0009058;GO:0009058;GO:0044281;GO:0044238;GO:0071704;GO:0071704;GO:0071704;GO:0071704;GO:0071704;GO:0044237;GO:0044237;GO:0044237;GO:0044237;GO:0044237;GO:0044237	nucleoside phosphate binding;ribonucleotide binding;anion binding;nucleoside phosphate binding;nucleotide binding;transferase activity, transferring phosphorus-containing groups;organonitrogen compound metabolic process;cellular nitrogen compound metabolic process;heterocycle metabolic process;cellular nitrogen compound metabolic process;phosphorus metabolic process;cellular biosynthetic process;…	GO:1901265;GO:0032553;GO:0043168;GO:1901265;GO:0000166;GO:0016772;GO:1901564;GO:0034641;GO:0046483;GO:0034641;GO:0006793;GO:0044249;GO:0006725;GO:0043094;GO:0044249;GO:1901576;GO:0055086;GO:0006139;GO:0019637;GO:1901135;GO:1901564;GO:1901360;GO:1901576;GO:0046483;GO:0034641;GO:0006793;GO:0044249;GO:0006725;GO:0043094	K00939	adenylate kinase [EC:2.7.4.3]	gvg:HMPREF0421_21262	adk	ko01100;ko00730;ko00230;ko01240;ko01110;ko01232	代谢途径;硫胺素代谢;嘌呤代谢;辅助因子的生物合成;次级代谢产物的生物合成;核苷酸代谢	Metabolic pathways;Thiamine metabolism;Purine metabolism;Biosynthesis of cofactors;Biosynthesis of secondary metabolites;Nucleotide metabolism	2.7.4.3	Transferases;Transferring phosphorus-containing groups;Phosphotransferases with a phosphate group as acceptor;ATP:AMP phosphotransferase	M00049	Adenine ribonucleotide biosynthesis, IMP => ADP,ATP	Metabolism;Metabolism;Metabolism;Metabolism;Metabolism;Metabolism	Global and overview maps;Metabolism of cofactors and vitamins;Nucleotide metabolism;Global and overview maps;Global and overview maps;Global and overview maps	-	-	-	-	-	-	-	-	-	-	-	-	-	-	-
A_0409_2_k97_1394_10	573	d__Bacteria	k__unclassified_d__Bacteria	p__Actinomycetota	c__Actinomycetes	o__Bifidobacteriales	f__Bifidobacteriaceae	g__Gardnerella	s__Gardnerella_sp.	COG0094	Ribosomal protein L5	J	Translation, ribosomal structure and biogenesis	INFORMATION STORAGE AND PROCESSING	molecular_function;molecular_function;cellular_component;cellular_component;biological_process;biological_process;biological_process;biological_process;biological_process;biological_process;biological_process;biological_process;biological_process;biological_process;biological_process;biological_process;biological_process	binding;binding;cellular anatomical entity;cellular anatomical entity;metabolic process;metabolic process;metabolic process;metabolic process;metabolic process;metabolic process;metabolic process;metabolic process;metabolic process;metabolic process;metabolic process;cellular process;cellular process	GO:0005488;GO:0005488;GO:0110165;GO:0110165;GO:0008152;GO:0008152;GO:0008152;GO:0008152;GO:0008152;GO:0008152;GO:0008152;GO:0008152;GO:0008152;GO:0008152;GO:0008152;GO:0009987;GO:0009987	heterocyclic compound binding;organic cyclic compound binding;organelle;organelle;nitrogen compound metabolic process;nitrogen compound metabolic process;nitrogen compound metabolic process;cellular metabolic process;cellular metabolic process;biosynthetic process;biosynthetic process;primary metabolic process;organic substance metabolic process;organic substance metabolic process;organic substan…	GO:1901363;GO:0097159;GO:0043226;GO:0043226;GO:0006807;GO:0006807;GO:0006807;GO:0044237;GO:0044237;GO:0009058;GO:0009058;GO:0044238;GO:0071704;GO:0071704;GO:0071704;GO:0044237;GO:0044237	nucleic acid binding;nucleic acid binding;intracellular organelle;non-membrane-bounded organelle;organonitrogen compound metabolic process;cellular nitrogen compound metabolic process;amide metabolic process;cellular nitrogen compound metabolic process;cellular biosynthetic process;cellular biosynthetic process;organic substance biosynthetic process;protein metabolic process;organonitrogen compou…	GO:0003676;GO:0003676;GO:0043229;GO:0043228;GO:1901564;GO:0034641;GO:0043603;GO:0034641;GO:0044249;GO:0044249;GO:1901576;GO:0019538;GO:1901564;GO:0043170;GO:1901576;GO:0034641;GO:0044249	K02931	large subunit ribosomal protein L5	gpt:K9E43_04320	rplE	ko03010	核糖体	Ribosome	-	-	-	-	Genetic Information Processing	Translation	-	-	-	-	-	-	-	-	-	-	-	-	-	-	-
A_0409_2_k97_1394_11	336	d__Bacteria	k__unclassified_d__Bacteria	p__Actinomycetota	c__Actinomycetes	o__Bifidobacteriales	f__Bifidobacteriaceae	g__Gardnerella	s__Gardnerella_sp.	COG0198	Ribosomal protein L24	J	Translation, ribosomal structure and biogenesis	INFORMATION STORAGE AND PROCESSING	molecular_function;molecular_function;cellular_component;cellular_component;biological_process;biological_process;biological_process;biological_process;biological_process;biological_process;biological_process;biological_process;biological_process;biological_process;biological_process;biological_process;biological_process	binding;binding;cellular anatomical entity;cellular anatomical entity;metabolic process;metabolic process;metabolic process;metabolic process;metabolic process;metabolic process;metabolic process;metabolic process;metabolic process;metabolic process;metabolic process;cellular process;cellular process	GO:0005488;GO:0005488;GO:0110165;GO:0110165;GO:0008152;GO:0008152;GO:0008152;GO:0008152;GO:0008152;GO:0008152;GO:0008152;GO:0008152;GO:0008152;GO:0008152;GO:0008152;GO:0009987;GO:0009987	heterocyclic compound binding;organic cyclic compound binding;organelle;organelle;nitrogen compound metabolic process;nitrogen compound metabolic process;nitrogen compound metabolic process;cellular metabolic process;cellular metabolic process;biosynthetic process;biosynthetic process;primary metabolic process;organic substance metabolic process;organic substance metabolic process;organic substan…	GO:1901363;GO:0097159;GO:0043226;GO:0043226;GO:0006807;GO:0006807;GO:0006807;GO:0044237;GO:0044237;GO:0009058;GO:0009058;GO:0044238;GO:0071704;GO:0071704;GO:0071704;GO:0044237;GO:0044237	nucleic acid binding;nucleic acid binding;intracellular organelle;non-membrane-bounded organelle;organonitrogen compound metabolic process;cellular nitrogen compound metabolic process;amide metabolic process;cellular nitrogen compound metabolic process;cellular biosynthetic process;cellular biosynthetic process;organic substance biosynthetic process;protein metabolic process;organonitrogen compou…	GO:0003676;GO:0003676;GO:0043229;GO:0043228;GO:1901564;GO:0034641;GO:0043603;GO:0034641;GO:0044249;GO:0044249;GO:1901576;GO:0019538;GO:1901564;GO:0043170;GO:1901576;GO:0034641;GO:0044249	K02895	large subunit ribosomal protein L24	gpt:K9E43_04315	rplX	ko03010	核糖体	Ribosome	-	-	-	-	Genetic Information Processing	Translation	-	-	-	-	-	-	-	-	-	-	-	-	-	-	-
A_0409_2_k97_1394_12	369	d__Bacteria	k__unclassified_d__Bacteria	p__Actinomycetota	c__Actinomycetes	o__Bifidobacteriales	f__Bifidobacteriaceae	g__Gardnerella	s__Gardnerella_sp.	COG0093	Ribosomal protein L14	J	Translation, ribosomal structure and biogenesis	INFORMATION STORAGE AND PROCESSING	molecular_function;molecular_function;cellular_component;biological_process;biological_process;biological_process;biological_process;biological_process;biological_process;biological_process;biological_process;biological_process;biological_process;biological_process;biological_process;biological_process	binding;binding;protein-containing complex;metabolic process;metabolic process;metabolic process;metabolic process;metabolic process;metabolic process;metabolic process;metabolic process;metabolic process;metabolic process;metabolic process;cellular process;cellular process	GO:0005488;GO:0005488;GO:0032991;GO:0008152;GO:0008152;GO:0008152;GO:0008152;GO:0008152;GO:0008152;GO:0008152;GO:0008152;GO:0008152;GO:0008152;GO:0008152;GO:0009987;GO:0009987	heterocyclic compound binding;organic cyclic compound binding;ribonucleoprotein complex;nitrogen compound metabolic process;nitrogen compound metabolic process;nitrogen compound metabolic process;cellular metabolic process;cellular metabolic process;biosynthetic process;biosynthetic process;primary metabolic process;organic substance metabolic process;organic substance metabolic process;organic s…	GO:1901363;GO:0097159;GO:1990904;GO:0006807;GO:0006807;GO:0006807;GO:0044237;GO:0044237;GO:0009058;GO:0009058;GO:0044238;GO:0071704;GO:0071704;GO:0071704;GO:0044237;GO:0044237	nucleic acid binding;nucleic acid binding;ribosomal subunit;organonitrogen compound metabolic process;cellular nitrogen compound metabolic process;amide metabolic process;cellular nitrogen compound metabolic process;cellular biosynthetic process;cellular biosynthetic process;organic substance biosynthetic process;protein metabolic process;organonitrogen compound metabolic process;macromolecule me…	GO:0003676;GO:0003676;GO:0044391;GO:1901564;GO:0034641;GO:0043603;GO:0034641;GO:0044249;GO:0044249;GO:1901576;GO:0019538;GO:1901564;GO:0043170;GO:1901576;GO:0034641;GO:0044249	K02874	large subunit ribosomal protein L14	gpt:K9E43_04310	rplN	ko03010	核糖体	Ribosome	-	-	-	-	Genetic Information Processing	Translation	-	-	-	-	-	-	-	-	-	-	-	-	-	-	-
A_0409_2_k97_1394_13	267	d__Bacteria	k__unclassified_d__Bacteria	p__Actinomycetota	c__Actinomycetes	o__Bifidobacteriales	f__Bifidobacteriaceae	g__Gardnerella	s__Gardnerella_sp.	COG0186	Ribosomal protein S17	J	Translation, ribosomal structure and biogenesis	INFORMATION STORAGE AND PROCESSING	molecular_function;molecular_function;cellular_component;cellular_component;biological_process;biological_process;biological_process;biological_process;biological_process;biological_process;biological_process;biological_process;biological_process;biological_process;biological_process;biological_process;biological_process	binding;binding;cellular anatomical entity;cellular anatomical entity;metabolic process;metabolic process;metabolic process;metabolic process;metabolic process;metabolic process;metabolic process;metabolic process;metabolic process;metabolic process;metabolic process;cellular process;cellular process	GO:0005488;GO:0005488;GO:0110165;GO:0110165;GO:0008152;GO:0008152;GO:0008152;GO:0008152;GO:0008152;GO:0008152;GO:0008152;GO:0008152;GO:0008152;GO:0008152;GO:0008152;GO:0009987;GO:0009987	heterocyclic compound binding;organic cyclic compound binding;organelle;organelle;nitrogen compound metabolic process;nitrogen compound metabolic process;nitrogen compound metabolic process;cellular metabolic process;cellular metabolic process;biosynthetic process;biosynthetic process;primary metabolic process;organic substance metabolic process;organic substance metabolic process;organic substan…	GO:1901363;GO:0097159;GO:0043226;GO:0043226;GO:0006807;GO:0006807;GO:0006807;GO:0044237;GO:0044237;GO:0009058;GO:0009058;GO:0044238;GO:0071704;GO:0071704;GO:0071704;GO:0044237;GO:0044237	nucleic acid binding;nucleic acid binding;intracellular organelle;non-membrane-bounded organelle;organonitrogen compound metabolic process;cellular nitrogen compound metabolic process;amide metabolic process;cellular nitrogen compound metabolic process;cellular biosynthetic process;cellular biosynthetic process;organic substance biosynthetic process;protein metabolic process;organonitrogen compou…	GO:0003676;GO:0003676;GO:0043229;GO:0043228;GO:1901564;GO:0034641;GO:0043603;GO:0034641;GO:0044249;GO:0044249;GO:1901576;GO:0019538;GO:1901564;GO:0043170;GO:1901576;GO:0034641;GO:0044249	K02961	small subunit ribosomal protein S17	gpt:K9E43_04305	rpsQ	ko03010	核糖体	Ribosome	-	-	-	-	Genetic Information Processing	Translation	-	-	-	-	-	-	-	-	-	-	-	-	-	-	-
A_0409_2_k97_1394_14	252	d__Bacteria	k__unclassified_d__Bacteria	p__Actinomycetota	c__Actinomycetes	o__Bifidobacteriales	f__Bifidobacteriaceae	g__Gardnerella	s__Gardnerella_sp.	COG0255	Ribosomal protein L29	J	Translation, ribosomal structure and biogenesis	INFORMATION STORAGE AND PROCESSING	cellular_component;cellular_component;biological_process;biological_process;biological_process;biological_process;biological_process;biological_process;biological_process;biological_process;biological_process;biological_process;biological_process;biological_process;biological_process	cellular anatomical entity;cellular anatomical entity;metabolic process;metabolic process;metabolic process;metabolic process;metabolic process;metabolic process;metabolic process;metabolic process;metabolic process;metabolic process;metabolic process;cellular process;cellular process	GO:0110165;GO:0110165;GO:0008152;GO:0008152;GO:0008152;GO:0008152;GO:0008152;GO:0008152;GO:0008152;GO:0008152;GO:0008152;GO:0008152;GO:0008152;GO:0009987;GO:0009987	organelle;organelle;nitrogen compound metabolic process;nitrogen compound metabolic process;nitrogen compound metabolic process;cellular metabolic process;cellular metabolic process;biosynthetic process;biosynthetic process;primary metabolic process;organic substance metabolic process;organic substance metabolic process;organic substance metabolic process;cellular metabolic process;cellular metab…	GO:0043226;GO:0043226;GO:0006807;GO:0006807;GO:0006807;GO:0044237;GO:0044237;GO:0009058;GO:0009058;GO:0044238;GO:0071704;GO:0071704;GO:0071704;GO:0044237;GO:0044237	intracellular organelle;non-membrane-bounded organelle;organonitrogen compound metabolic process;cellular nitrogen compound metabolic process;amide metabolic process;cellular nitrogen compound metabolic process;cellular biosynthetic process;cellular biosynthetic process;organic substance biosynthetic process;protein metabolic process;organonitrogen compound metabolic process;macromolecule metabol…	GO:0043229;GO:0043228;GO:1901564;GO:0034641;GO:0043603;GO:0034641;GO:0044249;GO:0044249;GO:1901576;GO:0019538;GO:1901564;GO:0043170;GO:1901576;GO:0034641;GO:0044249	K02904	large subunit ribosomal protein L29	gsw:K9E37_04440	rpmC	ko03010	核糖体	Ribosome	-	-	-	-	Genetic Information Processing	Translation	-	-	-	-	-	-	-	-	-	-	-	-	-	-	-
A_0409_2_k97_1394_15	420	d__Bacteria	k__unclassified_d__Bacteria	p__Actinomycetota	c__Actinomycetes	o__Bifidobacteriales	f__Bifidobacteriaceae	g__Gardnerella	s__Gardnerella_sp.	COG0197	Ribosomal protein L16/L10AE	J	Translation, ribosomal structure and biogenesis	INFORMATION STORAGE AND PROCESSING	molecular_function;molecular_function;cellular_component;cellular_component;biological_process;biological_process;biological_process;biological_process;biological_process;biological_process;biological_process;biological_process;biological_process;biological_process;biological_process;biological_process;biological_process	binding;binding;cellular anatomical entity;cellular anatomical entity;metabolic process;metabolic process;metabolic process;metabolic process;metabolic process;metabolic process;metabolic process;metabolic process;metabolic process;metabolic process;metabolic process;cellular process;cellular process	GO:0005488;GO:0005488;GO:0110165;GO:0110165;GO:0008152;GO:0008152;GO:0008152;GO:0008152;GO:0008152;GO:0008152;GO:0008152;GO:0008152;GO:0008152;GO:0008152;GO:0008152;GO:0009987;GO:0009987	heterocyclic compound binding;organic cyclic compound binding;organelle;organelle;nitrogen compound metabolic process;nitrogen compound metabolic process;nitrogen compound metabolic process;cellular metabolic process;cellular metabolic process;biosynthetic process;biosynthetic process;primary metabolic process;organic substance metabolic process;organic substance metabolic process;organic substan…	GO:1901363;GO:0097159;GO:0043226;GO:0043226;GO:0006807;GO:0006807;GO:0006807;GO:0044237;GO:0044237;GO:0009058;GO:0009058;GO:0044238;GO:0071704;GO:0071704;GO:0071704;GO:0044237;GO:0044237	nucleic acid binding;nucleic acid binding;intracellular organelle;non-membrane-bounded organelle;organonitrogen compound metabolic process;cellular nitrogen compound metabolic process;amide metabolic process;cellular nitrogen compound metabolic process;cellular biosynthetic process;cellular biosynthetic process;organic substance biosynthetic process;protein metabolic process;organonitrogen compou…	GO:0003676;GO:0003676;GO:0043229;GO:0043228;GO:1901564;GO:0034641;GO:0043603;GO:0034641;GO:0044249;GO:0044249;GO:1901576;GO:0019538;GO:1901564;GO:0043170;GO:1901576;GO:0034641;GO:0044249	K02878	large subunit ribosomal protein L16	gpt:K9E43_04295	rplP	ko03010	核糖体	Ribosome	-	-	-	-	Genetic Information Processing	Translation	-	-	-	-	-	-	-	-	-	-	-	-	-	-	-
A_0409_2_k97_1394_16	816	d__Bacteria	k__unclassified_d__Bacteria	p__Actinomycetota	c__Actinomycetes	o__Bifidobacteriales	f__Bifidobacteriaceae	g__Gardnerella	s__Gardnerella_vaginalis	COG0092	Ribosomal protein S3	J	Translation, ribosomal structure and biogenesis	INFORMATION STORAGE AND PROCESSING	molecular_function;molecular_function;cellular_component;cellular_component;biological_process;biological_process;biological_process;biological_process;biological_process;biological_process;biological_process;biological_process;biological_process;biological_process;biological_process;biological_process;biological_process	binding;binding;cellular anatomical entity;cellular anatomical entity;metabolic process;metabolic process;metabolic process;metabolic process;metabolic process;metabolic process;metabolic process;metabolic process;metabolic process;metabolic process;metabolic process;cellular process;cellular process	GO:0005488;GO:0005488;GO:0110165;GO:0110165;GO:0008152;GO:0008152;GO:0008152;GO:0008152;GO:0008152;GO:0008152;GO:0008152;GO:0008152;GO:0008152;GO:0008152;GO:0008152;GO:0009987;GO:0009987	heterocyclic compound binding;organic cyclic compound binding;organelle;organelle;nitrogen compound metabolic process;nitrogen compound metabolic process;nitrogen compound metabolic process;cellular metabolic process;cellular metabolic process;biosynthetic process;biosynthetic process;primary metabolic process;organic substance metabolic process;organic substance metabolic process;organic substan…	GO:1901363;GO:0097159;GO:0043226;GO:0043226;GO:0006807;GO:0006807;GO:0006807;GO:0044237;GO:0044237;GO:0009058;GO:0009058;GO:0044238;GO:0071704;GO:0071704;GO:0071704;GO:0044237;GO:0044237	nucleic acid binding;nucleic acid binding;intracellular organelle;non-membrane-bounded organelle;organonitrogen compound metabolic process;cellular nitrogen compound metabolic process;amide metabolic process;cellular nitrogen compound metabolic process;cellular biosynthetic process;cellular biosynthetic process;organic substance biosynthetic process;protein metabolic process;organonitrogen compou…	GO:0003676;GO:0003676;GO:0043229;GO:0043228;GO:1901564;GO:0034641;GO:0043603;GO:0034641;GO:0044249;GO:0044249;GO:1901576;GO:0019538;GO:1901564;GO:0043170;GO:1901576;GO:0034641;GO:0044249	K02982	small subunit ribosomal protein S3	gpt:K9E43_04290	rpsC	ko03010	核糖体	Ribosome	-	-	-	-	Genetic Information Processing	Translation	-	-	-	-	-	-	-	-	-	-	-	-	-	-	-
A_0409_2_k97_1394_17	360	d__Bacteria	k__unclassified_d__Bacteria	p__Actinomycetota	c__Actinomycetes	o__Bifidobacteriales	f__Bifidobacteriaceae	g__Gardnerella	s__Gardnerella_sp.	COG0091	Ribosomal protein L22	J	Translation, ribosomal structure and biogenesis	INFORMATION STORAGE AND PROCESSING	molecular_function;molecular_function;cellular_component;biological_process;biological_process;biological_process;biological_process;biological_process;biological_process;biological_process;biological_process;biological_process;biological_process;biological_process;biological_process;biological_process	binding;binding;protein-containing complex;metabolic process;metabolic process;metabolic process;metabolic process;metabolic process;metabolic process;metabolic process;metabolic process;metabolic process;metabolic process;metabolic process;cellular process;cellular process	GO:0005488;GO:0005488;GO:0032991;GO:0008152;GO:0008152;GO:0008152;GO:0008152;GO:0008152;GO:0008152;GO:0008152;GO:0008152;GO:0008152;GO:0008152;GO:0008152;GO:0009987;GO:0009987	heterocyclic compound binding;organic cyclic compound binding;ribonucleoprotein complex;nitrogen compound metabolic process;nitrogen compound metabolic process;nitrogen compound metabolic process;cellular metabolic process;cellular metabolic process;biosynthetic process;biosynthetic process;primary metabolic process;organic substance metabolic process;organic substance metabolic process;organic s…	GO:1901363;GO:0097159;GO:1990904;GO:0006807;GO:0006807;GO:0006807;GO:0044237;GO:0044237;GO:0009058;GO:0009058;GO:0044238;GO:0071704;GO:0071704;GO:0071704;GO:0044237;GO:0044237	nucleic acid binding;nucleic acid binding;ribosomal subunit;organonitrogen compound metabolic process;cellular nitrogen compound metabolic process;amide metabolic process;cellular nitrogen compound metabolic process;cellular biosynthetic process;cellular biosynthetic process;organic substance biosynthetic process;protein metabolic process;organonitrogen compound metabolic process;macromolecule me…	GO:0003676;GO:0003676;GO:0044391;GO:1901564;GO:0034641;GO:0043603;GO:0034641;GO:0044249;GO:0044249;GO:1901576;GO:0019538;GO:1901564;GO:0043170;GO:1901576;GO:0034641;GO:0044249	K02890	large subunit ribosomal protein L22	gvg:HMPREF0421_21278	rplV	ko03010	核糖体	Ribosome	-	-	-	-	Genetic Information Processing	Translation	-	-	-	-	-	-	-	-	-	-	-	-	-	-	-
A_0409_2_k97_1394_18	279	d__Bacteria	k__unclassified_d__Bacteria	p__Actinomycetota	c__Actinomycetes	o__Bifidobacteriales	f__Bifidobacteriaceae	g__Gardnerella	s__Gardnerella_sp.	COG0185	Ribosomal protein S19	J	Translation, ribosomal structure and biogenesis	INFORMATION STORAGE AND PROCESSING	molecular_function;molecular_function;cellular_component;biological_process;biological_process;biological_process;biological_process;biological_process;biological_process;biological_process;biological_process;biological_process;biological_process;biological_process;biological_process;biological_process	binding;binding;protein-containing complex;metabolic process;metabolic process;metabolic process;metabolic process;metabolic process;metabolic process;metabolic process;metabolic process;metabolic process;metabolic process;metabolic process;cellular process;cellular process	GO:0005488;GO:0005488;GO:0032991;GO:0008152;GO:0008152;GO:0008152;GO:0008152;GO:0008152;GO:0008152;GO:0008152;GO:0008152;GO:0008152;GO:0008152;GO:0008152;GO:0009987;GO:0009987	heterocyclic compound binding;organic cyclic compound binding;ribonucleoprotein complex;nitrogen compound metabolic process;nitrogen compound metabolic process;nitrogen compound metabolic process;cellular metabolic process;cellular metabolic process;biosynthetic process;biosynthetic process;primary metabolic process;organic substance metabolic process;organic substance metabolic process;organic s…	GO:1901363;GO:0097159;GO:1990904;GO:0006807;GO:0006807;GO:0006807;GO:0044237;GO:0044237;GO:0009058;GO:0009058;GO:0044238;GO:0071704;GO:0071704;GO:0071704;GO:0044237;GO:0044237	nucleic acid binding;nucleic acid binding;ribosomal subunit;organonitrogen compound metabolic process;cellular nitrogen compound metabolic process;amide metabolic process;cellular nitrogen compound metabolic process;cellular biosynthetic process;cellular biosynthetic process;organic substance biosynthetic process;protein metabolic process;organonitrogen compound metabolic process;macromolecule me…	GO:0003676;GO:0003676;GO:0044391;GO:1901564;GO:0034641;GO:0043603;GO:0034641;GO:0044249;GO:0044249;GO:1901576;GO:0019538;GO:1901564;GO:0043170;GO:1901576;GO:0034641;GO:0044249	K02965	small subunit ribosomal protein S19	gpt:K9E43_04280	rpsS	ko03010	核糖体	Ribosome	-	-	-	-	Genetic Information Processing	Translation	-	-	-	-	-	-	-	-	-	-	-	-	-	-	-
A_0409_2_k97_1394_19	831	d__Bacteria	k__unclassified_d__Bacteria	p__Actinomycetota	c__Actinomycetes	o__Bifidobacteriales	f__Bifidobacteriaceae	g__Gardnerella	s__Gardnerella_sp.	COG0090	Ribosomal protein L2	J	Translation, ribosomal structure and biogenesis	INFORMATION STORAGE AND PROCESSING	molecular_function;molecular_function;cellular_component;biological_process;biological_process;biological_process;biological_process;biological_process;biological_process;biological_process;biological_process;biological_process;biological_process;biological_process;biological_process;biological_process	binding;binding;protein-containing complex;metabolic process;metabolic process;metabolic process;metabolic process;metabolic process;metabolic process;metabolic process;metabolic process;metabolic process;metabolic process;metabolic process;cellular process;cellular process	GO:0005488;GO:0005488;GO:0032991;GO:0008152;GO:0008152;GO:0008152;GO:0008152;GO:0008152;GO:0008152;GO:0008152;GO:0008152;GO:0008152;GO:0008152;GO:0008152;GO:0009987;GO:0009987	heterocyclic compound binding;organic cyclic compound binding;ribonucleoprotein complex;nitrogen compound metabolic process;nitrogen compound metabolic process;nitrogen compound metabolic process;cellular metabolic process;cellular metabolic process;biosynthetic process;biosynthetic process;primary metabolic process;organic substance metabolic process;organic substance metabolic process;organic s…	GO:1901363;GO:0097159;GO:1990904;GO:0006807;GO:0006807;GO:0006807;GO:0044237;GO:0044237;GO:0009058;GO:0009058;GO:0044238;GO:0071704;GO:0071704;GO:0071704;GO:0044237;GO:0044237	nucleic acid binding;nucleic acid binding;ribosomal subunit;organonitrogen compound metabolic process;cellular nitrogen compound metabolic process;amide metabolic process;cellular nitrogen compound metabolic process;cellular biosynthetic process;cellular biosynthetic process;organic substance biosynthetic process;protein metabolic process;organonitrogen compound metabolic process;macromolecule me…	GO:0003676;GO:0003676;GO:0044391;GO:1901564;GO:0034641;GO:0043603;GO:0034641;GO:0044249;GO:0044249;GO:1901576;GO:0019538;GO:1901564;GO:0043170;GO:1901576;GO:0034641;GO:0044249	K02886	large subunit ribosomal protein L2	gpt:K9E43_04275	rplB	ko03010	核糖体	Ribosome	-	-	-	-	Genetic Information Processing	Translation	-	-	-	-	-	-	-	-	-	-	-	-	-	-	-
A_0409_2_k97_1394_2	1341	d__Bacteria	k__unclassified_d__Bacteria	p__Actinomycetota	c__Actinomycetes	o__Bifidobacteriales	f__Bifidobacteriaceae	g__Gardnerella	s__Gardnerella_vaginalis	COG0201	Preprotein translocase subunit SecY	U	Intracellular trafficking, secretion, and vesicular transport	CELLULAR PROCESSES AND SIGNALING	cellular_component;biological_process;biological_process;biological_process;biological_process;biological_process;biological_process;biological_process;biological_process;biological_process	cellular anatomical entity;cellular process;cellular process;cellular process;localization;localization;localization;localization;localization;localization	GO:0110165;GO:0009987;GO:0009987;GO:0009987;GO:0051179;GO:0051179;GO:0051179;GO:0051179;GO:0051179;GO:0051179	membrane;cellular localization;cellular localization;transmembrane transport;cellular localization;cellular localization;establishment of localization;establishment of localization;establishment of localization;macromolecule localization	GO:0016020;GO:0051641;GO:0051641;GO:0055085;GO:0051641;GO:0051641;GO:0051234;GO:0051234;GO:0051234;GO:0033036	plasma membrane;cellular macromolecule localization;intracellular transport;protein transmembrane transport;cellular macromolecule localization;intracellular transport;establishment of protein localization;establishment of localization in cell;transport;cellular macromolecule localization	GO:0005886;GO:0070727;GO:0046907;GO:0071806;GO:0070727;GO:0046907;GO:0045184;GO:0051649;GO:0006810;GO:0070727	K03076	preprotein translocase subunit SecY	gvg:HMPREF0421_21263	secY	ko03070;ko02024;ko03060	细菌分泌系统;群体感应;蛋白质输出	Bacterial secretion system;Quorum sensing;Protein export	-	-	-	-	Environmental Information Processing;Cellular Processes;Genetic Information Processing	Membrane transport;Cellular community - prokaryotes;Folding, sorting and degradation	-	-	-	-	-	-	-	-	-	-	-	-	-	-	-
A_0409_2_k97_1394_20	297	d__Bacteria	k__unclassified_d__Bacteria	p__Actinomycetota	c__Actinomycetes	o__Bifidobacteriales	f__Bifidobacteriaceae	g__Gardnerella	s__Gardnerella_sp.	COG0089	Ribosomal protein L23	J	Translation, ribosomal structure and biogenesis	INFORMATION STORAGE AND PROCESSING	molecular_function;molecular_function;cellular_component;cellular_component;biological_process;biological_process;biological_process;biological_process;biological_process;biological_process;biological_process;biological_process;biological_process;biological_process;biological_process;biological_process;biological_process	binding;binding;cellular anatomical entity;cellular anatomical entity;metabolic process;metabolic process;metabolic process;metabolic process;metabolic process;metabolic process;metabolic process;metabolic process;metabolic process;metabolic process;metabolic process;cellular process;cellular process	GO:0005488;GO:0005488;GO:0110165;GO:0110165;GO:0008152;GO:0008152;GO:0008152;GO:0008152;GO:0008152;GO:0008152;GO:0008152;GO:0008152;GO:0008152;GO:0008152;GO:0008152;GO:0009987;GO:0009987	heterocyclic compound binding;organic cyclic compound binding;organelle;organelle;nitrogen compound metabolic process;nitrogen compound metabolic process;nitrogen compound metabolic process;cellular metabolic process;cellular metabolic process;biosynthetic process;biosynthetic process;primary metabolic process;organic substance metabolic process;organic substance metabolic process;organic substan…	GO:1901363;GO:0097159;GO:0043226;GO:0043226;GO:0006807;GO:0006807;GO:0006807;GO:0044237;GO:0044237;GO:0009058;GO:0009058;GO:0044238;GO:0071704;GO:0071704;GO:0071704;GO:0044237;GO:0044237	nucleic acid binding;nucleic acid binding;intracellular organelle;non-membrane-bounded organelle;organonitrogen compound metabolic process;cellular nitrogen compound metabolic process;amide metabolic process;cellular nitrogen compound metabolic process;cellular biosynthetic process;cellular biosynthetic process;organic substance biosynthetic process;protein metabolic process;organonitrogen compou…	GO:0003676;GO:0003676;GO:0043229;GO:0043228;GO:1901564;GO:0034641;GO:0043603;GO:0034641;GO:0044249;GO:0044249;GO:1901576;GO:0019538;GO:1901564;GO:0043170;GO:1901576;GO:0034641;GO:0044249	K02892	large subunit ribosomal protein L23	gpt:K9E43_04270	rplW	ko03010	核糖体	Ribosome	-	-	-	-	Genetic Information Processing	Translation	-	-	-	-	-	-	-	-	-	-	-	-	-	-	-
A_0409_2_k97_1394_21	666	d__Bacteria	k__unclassified_d__Bacteria	p__Actinomycetota	c__Actinomycetes	o__Bifidobacteriales	f__Bifidobacteriaceae	g__Gardnerella	s__Gardnerella_vaginalis	COG0088	Ribosomal protein L4	J	Translation, ribosomal structure and biogenesis	INFORMATION STORAGE AND PROCESSING	molecular_function;molecular_function;cellular_component;cellular_component;biological_process;biological_process;biological_process;biological_process;biological_process;biological_process;biological_process;biological_process;biological_process;biological_process;biological_process;biological_process;biological_process	binding;binding;cellular anatomical entity;cellular anatomical entity;metabolic process;metabolic process;metabolic process;metabolic process;metabolic process;metabolic process;metabolic process;metabolic process;metabolic process;metabolic process;metabolic process;cellular process;cellular process	GO:0005488;GO:0005488;GO:0110165;GO:0110165;GO:0008152;GO:0008152;GO:0008152;GO:0008152;GO:0008152;GO:0008152;GO:0008152;GO:0008152;GO:0008152;GO:0008152;GO:0008152;GO:0009987;GO:0009987	heterocyclic compound binding;organic cyclic compound binding;organelle;organelle;nitrogen compound metabolic process;nitrogen compound metabolic process;nitrogen compound metabolic process;cellular metabolic process;cellular metabolic process;biosynthetic process;biosynthetic process;primary metabolic process;organic substance metabolic process;organic substance metabolic process;organic substan…	GO:1901363;GO:0097159;GO:0043226;GO:0043226;GO:0006807;GO:0006807;GO:0006807;GO:0044237;GO:0044237;GO:0009058;GO:0009058;GO:0044238;GO:0071704;GO:0071704;GO:0071704;GO:0044237;GO:0044237	nucleic acid binding;nucleic acid binding;intracellular organelle;non-membrane-bounded organelle;organonitrogen compound metabolic process;cellular nitrogen compound metabolic process;amide metabolic process;cellular nitrogen compound metabolic process;cellular biosynthetic process;cellular biosynthetic process;organic substance biosynthetic process;protein metabolic process;organonitrogen compou…	GO:0003676;GO:0003676;GO:0043229;GO:0043228;GO:1901564;GO:0034641;GO:0043603;GO:0034641;GO:0044249;GO:0044249;GO:1901576;GO:0019538;GO:1901564;GO:0043170;GO:1901576;GO:0034641;GO:0044249	K02926	large subunit ribosomal protein L4	gvg:HMPREF0421_21282	rplD	ko03010	核糖体	Ribosome	-	-	-	-	Genetic Information Processing	Translation	-	-	-	-	ARO:3004956	Neisseria gonorrhoeae rpld	rpld encodes for the 50S L4 ribosomal protein, is a macrolide resistance protein identified in Neisseria gonorrhoeae.	Ngon_rpld	glycopeptide antibiotic;macrolide antibiotic	Multidrug	antibiotic target alteration	-	-	-	-
A_0409_2_k97_1394_22	651	d__Bacteria	k__unclassified_d__Bacteria	p__Actinomycetota	c__Actinomycetes	o__Bifidobacteriales	f__Bifidobacteriaceae	g__Gardnerella	s__Gardnerella_sp.	COG0087	Ribosomal protein L3	J	Translation, ribosomal structure and biogenesis	INFORMATION STORAGE AND PROCESSING	molecular_function;molecular_function;cellular_component;cellular_component;biological_process;biological_process;biological_process;biological_process;biological_process;biological_process;biological_process;biological_process;biological_process;biological_process;biological_process;biological_process;biological_process	binding;binding;cellular anatomical entity;cellular anatomical entity;metabolic process;metabolic process;metabolic process;metabolic process;metabolic process;metabolic process;metabolic process;metabolic process;metabolic process;metabolic process;metabolic process;cellular process;cellular process	GO:0005488;GO:0005488;GO:0110165;GO:0110165;GO:0008152;GO:0008152;GO:0008152;GO:0008152;GO:0008152;GO:0008152;GO:0008152;GO:0008152;GO:0008152;GO:0008152;GO:0008152;GO:0009987;GO:0009987	heterocyclic compound binding;organic cyclic compound binding;organelle;organelle;nitrogen compound metabolic process;nitrogen compound metabolic process;nitrogen compound metabolic process;cellular metabolic process;cellular metabolic process;biosynthetic process;biosynthetic process;primary metabolic process;organic substance metabolic process;organic substance metabolic process;organic substan…	GO:1901363;GO:0097159;GO:0043226;GO:0043226;GO:0006807;GO:0006807;GO:0006807;GO:0044237;GO:0044237;GO:0009058;GO:0009058;GO:0044238;GO:0071704;GO:0071704;GO:0071704;GO:0044237;GO:0044237	nucleic acid binding;nucleic acid binding;intracellular organelle;non-membrane-bounded organelle;organonitrogen compound metabolic process;cellular nitrogen compound metabolic process;amide metabolic process;cellular nitrogen compound metabolic process;cellular biosynthetic process;cellular biosynthetic process;organic substance biosynthetic process;protein metabolic process;organonitrogen compou…	GO:0003676;GO:0003676;GO:0043229;GO:0043228;GO:1901564;GO:0034641;GO:0043603;GO:0034641;GO:0044249;GO:0044249;GO:1901576;GO:0019538;GO:1901564;GO:0043170;GO:1901576;GO:0034641;GO:0044249	K02906	large subunit ribosomal protein L3	gpt:K9E43_04260	rplC	ko03010	核糖体	Ribosome	-	-	-	-	Genetic Information Processing	Translation	-	-	-	-	ARO:3005081	Thermus thermophilus uL3 mutations conferring resistance to pleuromutilin antibiotics	Thermus thermophilus ribosomal protein uL3 containing various mutations conferring resistance to tiamulin. Mutations in the ribosomal protein of uL3 acts by interfering with local rRNA conformation thus conferring resistance.	Tthe_uL3_PLM	pleuromutilin antibiotic	pleuromutilin	antibiotic target alteration	-	-	-	-
A_0409_2_k97_1394_23	309	-	-	-	-	-	-	-	-	COG0051	Ribosomal protein S10	J	Translation, ribosomal structure and biogenesis	INFORMATION STORAGE AND PROCESSING	molecular_function;molecular_function;cellular_component;cellular_component;biological_process;biological_process;biological_process;biological_process;biological_process;biological_process;biological_process;biological_process;biological_process;biological_process;biological_process;biological_process;biological_process	binding;binding;cellular anatomical entity;cellular anatomical entity;metabolic process;metabolic process;metabolic process;metabolic process;metabolic process;metabolic process;metabolic process;metabolic process;metabolic process;metabolic process;metabolic process;cellular process;cellular process	GO:0005488;GO:0005488;GO:0110165;GO:0110165;GO:0008152;GO:0008152;GO:0008152;GO:0008152;GO:0008152;GO:0008152;GO:0008152;GO:0008152;GO:0008152;GO:0008152;GO:0008152;GO:0009987;GO:0009987	heterocyclic compound binding;organic cyclic compound binding;organelle;organelle;nitrogen compound metabolic process;nitrogen compound metabolic process;nitrogen compound metabolic process;cellular metabolic process;cellular metabolic process;biosynthetic process;biosynthetic process;primary metabolic process;organic substance metabolic process;organic substance metabolic process;organic substan…	GO:1901363;GO:0097159;GO:0043226;GO:0043226;GO:0006807;GO:0006807;GO:0006807;GO:0044237;GO:0044237;GO:0009058;GO:0009058;GO:0044238;GO:0071704;GO:0071704;GO:0071704;GO:0044237;GO:0044237	nucleic acid binding;nucleic acid binding;intracellular organelle;non-membrane-bounded organelle;organonitrogen compound metabolic process;cellular nitrogen compound metabolic process;amide metabolic process;cellular nitrogen compound metabolic process;cellular biosynthetic process;cellular biosynthetic process;organic substance biosynthetic process;protein metabolic process;organonitrogen compou…	GO:0003676;GO:0003676;GO:0043229;GO:0043228;GO:1901564;GO:0034641;GO:0043603;GO:0034641;GO:0044249;GO:0044249;GO:1901576;GO:0019538;GO:1901564;GO:0043170;GO:1901576;GO:0034641;GO:0044249	K02946	small subunit ribosomal protein S10	badl:BADO_0327	rpsJ	ko03010	核糖体	Ribosome	-	-	-	-	Genetic Information Processing	Translation	-	-	-	-	ARO:3003930	rpsJ	rpsJ is a tetracycline resistance protein identified in Neisseria gonorrhoeae. Tetracycline resistance is conferred by binding to the ribosome as a 30S ribosomal protection protein.	rpsJ	tetracycline antibiotic	tetracycline	antibiotic target protection	-	-	-	-
A_0409_2_k97_1394_3	456	d__Bacteria	k__unclassified_d__Bacteria	p__Actinomycetota	c__Actinomycetes	o__Bifidobacteriales	f__Bifidobacteriaceae	g__Gardnerella	s__Gardnerella_vaginalis	COG0200	Ribosomal protein L15	J	Translation, ribosomal structure and biogenesis	INFORMATION STORAGE AND PROCESSING	molecular_function;molecular_function;cellular_component;biological_process;biological_process;biological_process;biological_process;biological_process;biological_process;biological_process;biological_process;biological_process;biological_process;biological_process;biological_process;biological_process	binding;binding;protein-containing complex;metabolic process;metabolic process;metabolic process;metabolic process;metabolic process;metabolic process;metabolic process;metabolic process;metabolic process;metabolic process;metabolic process;cellular process;cellular process	GO:0005488;GO:0005488;GO:0032991;GO:0008152;GO:0008152;GO:0008152;GO:0008152;GO:0008152;GO:0008152;GO:0008152;GO:0008152;GO:0008152;GO:0008152;GO:0008152;GO:0009987;GO:0009987	heterocyclic compound binding;organic cyclic compound binding;ribonucleoprotein complex;nitrogen compound metabolic process;nitrogen compound metabolic process;nitrogen compound metabolic process;cellular metabolic process;cellular metabolic process;biosynthetic process;biosynthetic process;primary metabolic process;organic substance metabolic process;organic substance metabolic process;organic s…	GO:1901363;GO:0097159;GO:1990904;GO:0006807;GO:0006807;GO:0006807;GO:0044237;GO:0044237;GO:0009058;GO:0009058;GO:0044238;GO:0071704;GO:0071704;GO:0071704;GO:0044237;GO:0044237	nucleic acid binding;nucleic acid binding;ribosomal subunit;organonitrogen compound metabolic process;cellular nitrogen compound metabolic process;amide metabolic process;cellular nitrogen compound metabolic process;cellular biosynthetic process;cellular biosynthetic process;organic substance biosynthetic process;protein metabolic process;organonitrogen compound metabolic process;macromolecule me…	GO:0003676;GO:0003676;GO:0044391;GO:1901564;GO:0034641;GO:0043603;GO:0034641;GO:0044249;GO:0044249;GO:1901576;GO:0019538;GO:1901564;GO:0043170;GO:1901576;GO:0034641;GO:0044249	K02876	large subunit ribosomal protein L15	gvh:HMPREF9231_0256	rplO	ko03010	核糖体	Ribosome	-	-	-	-	Genetic Information Processing	Translation	-	-	-	-	-	-	-	-	-	-	-	-	-	-	-
A_0409_2_k97_1394_5	729	d__Bacteria	k__unclassified_d__Bacteria	p__Actinomycetota	c__Actinomycetes	o__Bifidobacteriales	f__Bifidobacteriaceae	g__Gardnerella	s__Gardnerella_vaginalis	COG0098	Ribosomal protein S5	J	Translation, ribosomal structure and biogenesis	INFORMATION STORAGE AND PROCESSING	molecular_function;molecular_function;cellular_component;biological_process;biological_process;biological_process;biological_process;biological_process;biological_process;biological_process;biological_process;biological_process;biological_process;biological_process;biological_process;biological_process	binding;binding;protein-containing complex;metabolic process;metabolic process;metabolic process;metabolic process;metabolic process;metabolic process;metabolic process;metabolic process;metabolic process;metabolic process;metabolic process;cellular process;cellular process	GO:0005488;GO:0005488;GO:0032991;GO:0008152;GO:0008152;GO:0008152;GO:0008152;GO:0008152;GO:0008152;GO:0008152;GO:0008152;GO:0008152;GO:0008152;GO:0008152;GO:0009987;GO:0009987	heterocyclic compound binding;organic cyclic compound binding;ribonucleoprotein complex;nitrogen compound metabolic process;nitrogen compound metabolic process;nitrogen compound metabolic process;cellular metabolic process;cellular metabolic process;biosynthetic process;biosynthetic process;primary metabolic process;organic substance metabolic process;organic substance metabolic process;organic s…	GO:1901363;GO:0097159;GO:1990904;GO:0006807;GO:0006807;GO:0006807;GO:0044237;GO:0044237;GO:0009058;GO:0009058;GO:0044238;GO:0071704;GO:0071704;GO:0071704;GO:0044237;GO:0044237	nucleic acid binding;nucleic acid binding;ribosomal subunit;organonitrogen compound metabolic process;cellular nitrogen compound metabolic process;amide metabolic process;cellular nitrogen compound metabolic process;cellular biosynthetic process;cellular biosynthetic process;organic substance biosynthetic process;protein metabolic process;organonitrogen compound metabolic process;macromolecule me…	GO:0003676;GO:0003676;GO:0044391;GO:1901564;GO:0034641;GO:0043603;GO:0034641;GO:0044249;GO:0044249;GO:1901576;GO:0019538;GO:1901564;GO:0043170;GO:1901576;GO:0034641;GO:0044249	K02988	small subunit ribosomal protein S5	gvg:HMPREF0421_21266	rpsE	ko03010	核糖体	Ribosome	-	-	-	-	Genetic Information Processing	Translation	-	-	-	-	ARO:3007527	Bacillus subtilis rpsE mutations conferring resistance to spectinomycin	Amino acid substitutions in ribosomal protein S5, rpsE, is associated with resistance to spectinomycin (SpcR).	Bsub_rpsE_SPT	aminoglycoside antibiotic	aminoglycoside	antibiotic target alteration	-	-	-	-
A_0409_2_k97_1394_6	372	d__Bacteria	k__unclassified_d__Bacteria	p__Actinomycetota	c__Actinomycetes	o__Bifidobacteriales	f__Bifidobacteriaceae	g__Gardnerella	s__Gardnerella_sp.	COG0256	Ribosomal protein L18	J	Translation, ribosomal structure and biogenesis	INFORMATION STORAGE AND PROCESSING	molecular_function;molecular_function;cellular_component;cellular_component;biological_process;biological_process;biological_process;biological_process;biological_process;biological_process;biological_process;biological_process;biological_process;biological_process;biological_process;biological_process;biological_process	binding;binding;cellular anatomical entity;cellular anatomical entity;metabolic process;metabolic process;metabolic process;metabolic process;metabolic process;metabolic process;metabolic process;metabolic process;metabolic process;metabolic process;metabolic process;cellular process;cellular process	GO:0005488;GO:0005488;GO:0110165;GO:0110165;GO:0008152;GO:0008152;GO:0008152;GO:0008152;GO:0008152;GO:0008152;GO:0008152;GO:0008152;GO:0008152;GO:0008152;GO:0008152;GO:0009987;GO:0009987	heterocyclic compound binding;organic cyclic compound binding;organelle;organelle;nitrogen compound metabolic process;nitrogen compound metabolic process;nitrogen compound metabolic process;cellular metabolic process;cellular metabolic process;biosynthetic process;biosynthetic process;primary metabolic process;organic substance metabolic process;organic substance metabolic process;organic substan…	GO:1901363;GO:0097159;GO:0043226;GO:0043226;GO:0006807;GO:0006807;GO:0006807;GO:0044237;GO:0044237;GO:0009058;GO:0009058;GO:0044238;GO:0071704;GO:0071704;GO:0071704;GO:0044237;GO:0044237	nucleic acid binding;nucleic acid binding;intracellular organelle;non-membrane-bounded organelle;organonitrogen compound metabolic process;cellular nitrogen compound metabolic process;amide metabolic process;cellular nitrogen compound metabolic process;cellular biosynthetic process;cellular biosynthetic process;organic substance biosynthetic process;protein metabolic process;organonitrogen compou…	GO:0003676;GO:0003676;GO:0043229;GO:0043228;GO:1901564;GO:0034641;GO:0043603;GO:0034641;GO:0044249;GO:0044249;GO:1901576;GO:0019538;GO:1901564;GO:0043170;GO:1901576;GO:0034641;GO:0044249	K02881	large subunit ribosomal protein L18	gpt:K9E43_04340	rplR	ko03010	核糖体	Ribosome	-	-	-	-	Genetic Information Processing	Translation	-	-	-	-	-	-	-	-	-	-	-	-	-	-	-
A_0409_2_k97_1394_7	540	d__Bacteria	k__unclassified_d__Bacteria	p__Actinomycetota	c__Actinomycetes	o__Bifidobacteriales	f__Bifidobacteriaceae	g__Gardnerella	s__Gardnerella_vaginalis	COG0097	Ribosomal protein L6P/L9E	J	Translation, ribosomal structure and biogenesis	INFORMATION STORAGE AND PROCESSING	molecular_function;molecular_function;cellular_component;cellular_component;biological_process;biological_process;biological_process;biological_process;biological_process;biological_process;biological_process;biological_process;biological_process;biological_process;biological_process;biological_process;biological_process	binding;binding;cellular anatomical entity;cellular anatomical entity;metabolic process;metabolic process;metabolic process;metabolic process;metabolic process;metabolic process;metabolic process;metabolic process;metabolic process;metabolic process;metabolic process;cellular process;cellular process	GO:0005488;GO:0005488;GO:0110165;GO:0110165;GO:0008152;GO:0008152;GO:0008152;GO:0008152;GO:0008152;GO:0008152;GO:0008152;GO:0008152;GO:0008152;GO:0008152;GO:0008152;GO:0009987;GO:0009987	heterocyclic compound binding;organic cyclic compound binding;organelle;organelle;nitrogen compound metabolic process;nitrogen compound metabolic process;nitrogen compound metabolic process;cellular metabolic process;cellular metabolic process;biosynthetic process;biosynthetic process;primary metabolic process;organic substance metabolic process;organic substance metabolic process;organic substan…	GO:1901363;GO:0097159;GO:0043226;GO:0043226;GO:0006807;GO:0006807;GO:0006807;GO:0044237;GO:0044237;GO:0009058;GO:0009058;GO:0044238;GO:0071704;GO:0071704;GO:0071704;GO:0044237;GO:0044237	nucleic acid binding;nucleic acid binding;intracellular organelle;non-membrane-bounded organelle;organonitrogen compound metabolic process;cellular nitrogen compound metabolic process;amide metabolic process;cellular nitrogen compound metabolic process;cellular biosynthetic process;cellular biosynthetic process;organic substance biosynthetic process;protein metabolic process;organonitrogen compou…	GO:0003676;GO:0003676;GO:0043229;GO:0043228;GO:1901564;GO:0034641;GO:0043603;GO:0034641;GO:0044249;GO:0044249;GO:1901576;GO:0019538;GO:1901564;GO:0043170;GO:1901576;GO:0034641;GO:0044249	K02933	large subunit ribosomal protein L6	gvg:HMPREF0421_21268	rplF	ko03010	核糖体	Ribosome	-	-	-	-	Genetic Information Processing	Translation	-	-	-	-	ARO:3003737	Staphylococcus aureus fusE with mutation conferring resistance to fusidic acid	The mutations to the rplF gene encoding riboprotein L6 have been shown to cause fusidic acid resistance, demonstrating a potential secondary site of action of the antibiotic that is blocked through these mutations. Several types of mutations have been identified that cause resistance, including SNPs, frameshift mutations and early stop codons.	Saur_fusE_FA	fusidane antibiotic	fusidane	antibiotic target alteration	-	-	-	-
A_0409_2_k97_1394_8	399	d__Bacteria	k__unclassified_d__Bacteria	p__Actinomycetota	c__Actinomycetes	o__Bifidobacteriales	f__Bifidobacteriaceae	g__Gardnerella	s__Gardnerella_vaginalis	COG0096	Ribosomal protein S8	J	Translation, ribosomal structure and biogenesis	INFORMATION STORAGE AND PROCESSING	molecular_function;molecular_function;cellular_component;cellular_component;biological_process;biological_process;biological_process;biological_process;biological_process;biological_process;biological_process;biological_process;biological_process;biological_process;biological_process;biological_process;biological_process	binding;binding;cellular anatomical entity;cellular anatomical entity;metabolic process;metabolic process;metabolic process;metabolic process;metabolic process;metabolic process;metabolic process;metabolic process;metabolic process;metabolic process;metabolic process;cellular process;cellular process	GO:0005488;GO:0005488;GO:0110165;GO:0110165;GO:0008152;GO:0008152;GO:0008152;GO:0008152;GO:0008152;GO:0008152;GO:0008152;GO:0008152;GO:0008152;GO:0008152;GO:0008152;GO:0009987;GO:0009987	heterocyclic compound binding;organic cyclic compound binding;organelle;organelle;nitrogen compound metabolic process;nitrogen compound metabolic process;nitrogen compound metabolic process;cellular metabolic process;cellular metabolic process;biosynthetic process;biosynthetic process;primary metabolic process;organic substance metabolic process;organic substance metabolic process;organic substan…	GO:1901363;GO:0097159;GO:0043226;GO:0043226;GO:0006807;GO:0006807;GO:0006807;GO:0044237;GO:0044237;GO:0009058;GO:0009058;GO:0044238;GO:0071704;GO:0071704;GO:0071704;GO:0044237;GO:0044237	nucleic acid binding;nucleic acid binding;intracellular organelle;non-membrane-bounded organelle;organonitrogen compound metabolic process;cellular nitrogen compound metabolic process;amide metabolic process;cellular nitrogen compound metabolic process;cellular biosynthetic process;cellular biosynthetic process;organic substance biosynthetic process;protein metabolic process;organonitrogen compou…	GO:0003676;GO:0003676;GO:0043229;GO:0043228;GO:1901564;GO:0034641;GO:0043603;GO:0034641;GO:0044249;GO:0044249;GO:1901576;GO:0019538;GO:1901564;GO:0043170;GO:1901576;GO:0034641;GO:0044249	K02994	small subunit ribosomal protein S8	gvg:HMPREF0421_21269	rpsH	ko03010	核糖体	Ribosome	-	-	-	-	Genetic Information Processing	Translation	-	-	-	-	-	-	-	-	-	-	-	-	-	-	-
A_0409_2_k97_1394_9	186	-	-	-	-	-	-	-	-	COG0199	Ribosomal protein S14	J	Translation, ribosomal structure and biogenesis	INFORMATION STORAGE AND PROCESSING	molecular_function;molecular_function;molecular_function;cellular_component;cellular_component;biological_process;biological_process;biological_process;biological_process;biological_process;biological_process;biological_process;biological_process;biological_process;biological_process;biological_process;biological_process;biological_process	binding;binding;binding;cellular anatomical entity;cellular anatomical entity;metabolic process;metabolic process;metabolic process;metabolic process;metabolic process;metabolic process;metabolic process;metabolic process;metabolic process;metabolic process;metabolic process;cellular process;cellular process	GO:0005488;GO:0005488;GO:0005488;GO:0110165;GO:0110165;GO:0008152;GO:0008152;GO:0008152;GO:0008152;GO:0008152;GO:0008152;GO:0008152;GO:0008152;GO:0008152;GO:0008152;GO:0008152;GO:0009987;GO:0009987	heterocyclic compound binding;ion binding;organic cyclic compound binding;organelle;organelle;nitrogen compound metabolic process;nitrogen compound metabolic process;nitrogen compound metabolic process;cellular metabolic process;cellular metabolic process;biosynthetic process;biosynthetic process;primary metabolic process;organic substance metabolic process;organic substance metabolic process;org…	GO:1901363;GO:0043167;GO:0097159;GO:0043226;GO:0043226;GO:0006807;GO:0006807;GO:0006807;GO:0044237;GO:0044237;GO:0009058;GO:0009058;GO:0044238;GO:0071704;GO:0071704;GO:0071704;GO:0044237;GO:0044237	nucleic acid binding;cation binding;nucleic acid binding;intracellular organelle;non-membrane-bounded organelle;organonitrogen compound metabolic process;cellular nitrogen compound metabolic process;amide metabolic process;cellular nitrogen compound metabolic process;cellular biosynthetic process;cellular biosynthetic process;organic substance biosynthetic process;protein metabolic process;organo…	GO:0003676;GO:0043169;GO:0003676;GO:0043229;GO:0043228;GO:1901564;GO:0034641;GO:0043603;GO:0034641;GO:0044249;GO:0044249;GO:1901576;GO:0019538;GO:1901564;GO:0043170;GO:1901576;GO:0034641;GO:0044249	K02954	small subunit ribosomal protein S14	bgx:ESN35_08940	rpsN	ko03010	核糖体	Ribosome	-	-	-	-	Genetic Information Processing	Translation	-	-	-	-	-	-	-	-	-	-	-	-	-	-	-
A_0409_2_k97_1398_1	576	d__Bacteria	k__unclassified_d__Bacteria	p__Actinomycetota	c__Actinomycetes	o__Bifidobacteriales	f__Bifidobacteriaceae	g__Gardnerella	s__Gardnerella_vaginalis	COG1570	Exonuclease VII, large subunit	L	Replication, recombination and repair	INFORMATION STORAGE AND PROCESSING	-	-	-	-	-	-	-	K03601	exodeoxyribonuclease VII large subunit [EC:3.1.11.6]	gpt:K9E43_01825	xseA	ko03430	错配修复	Mismatch repair	3.1.11.6	Hydrolases;Acting on ester bonds;Exodeoxyribonucleases producing 5'-phosphomonoesters;exodeoxyribonuclease VII	-	-	Genetic Information Processing	Replication and repair	-	-	-	-	-	-	-	-	-	-	-	-	-	-	-
A_0409_2_k97_1399_1	900	d__Bacteria	k__unclassified_d__Bacteria	p__Actinomycetota	c__Actinomycetes	o__Actinomycetales	f__Actinomycetaceae	g__Fannyhessea	s__Fannyhessea_vaginae	COG0272	NAD-dependent DNA ligase	L	Replication, recombination and repair	INFORMATION STORAGE AND PROCESSING	molecular_function;molecular_function;molecular_function;biological_process;biological_process;biological_process;biological_process;biological_process;biological_process;biological_process;biological_process;biological_process;biological_process;biological_process;biological_process;biological_process	binding;catalytic activity;catalytic activity;metabolic process;metabolic process;metabolic process;metabolic process;metabolic process;metabolic process;metabolic process;cellular process;cellular process;cellular process;cellular process;response to stimulus;response to stimulus	GO:0005488;GO:0003824;GO:0003824;GO:0008152;GO:0008152;GO:0008152;GO:0008152;GO:0008152;GO:0008152;GO:0008152;GO:0009987;GO:0009987;GO:0009987;GO:0009987;GO:0050896;GO:0050896	ion binding;ligase activity;catalytic activity, acting on a nucleic acid;nitrogen compound metabolic process;cellular metabolic process;cellular metabolic process;cellular metabolic process;primary metabolic process;organic substance metabolic process;organic substance metabolic process;cellular metabolic process;cellular metabolic process;cellular metabolic process;cellular response to stimulus;…	GO:0043167;GO:0016874;GO:0140640;GO:0006807;GO:0044237;GO:0044237;GO:0044237;GO:0044238;GO:0071704;GO:0071704;GO:0044237;GO:0044237;GO:0044237;GO:0051716;GO:0006950;GO:0051716	cation binding;ligase activity, forming phosphoric ester bonds;catalytic activity, acting on DNA;cellular nitrogen compound metabolic process;heterocycle metabolic process;cellular nitrogen compound metabolic process;cellular aromatic compound metabolic process;nucleobase-containing compound metabolic process;organic cyclic compound metabolic process;macromolecule metabolic process;heterocycle me…	GO:0043169;GO:0016886;GO:0140097;GO:0034641;GO:0046483;GO:0034641;GO:0006725;GO:0006139;GO:1901360;GO:0043170;GO:0046483;GO:0034641;GO:0006725;GO:0033554;GO:0033554;GO:0033554	K01972	DNA ligase (NAD+) [EC:6.5.1.2]	fvg:I6G91_03395	ligA	ko03420;ko03410;ko03430;ko03030	核苷酸切除修复;碱基切除修复;错配修复;DNA复制	Nucleotide excision repair;Base excision repair;Mismatch repair;DNA replication	6.5.1.2	Ligases;Forming phosphoric-ester bonds;Ligases that form phosphoric-ester bonds (only sub-subclass identified to date);poly(deoxyribonucleotide)-3'-hydroxyl:5'-phospho-poly(deoxyribonucleotide) ligase (NAD+)	-	-	Genetic Information Processing;Genetic Information Processing;Genetic Information Processing;Genetic Information Processing	Replication and repair;Replication and repair;Replication and repair;Replication and repair	-	-	-	-	-	-	-	-	-	-	-	-	-	-	-
A_0409_2_k97_140_1	939	d__Bacteria	k__unclassified_d__Bacteria	p__Bacillota	c__Bacilli	o__Lactobacillales	f__Lactobacillaceae	g__Lactobacillus	s__Lactobacillus_jensenii	COG3221	ABC-type phosphate/phosphonate transport system, periplasmic component	P	Inorganic ion transport and metabolism	METABOLISM	cellular_component;cellular_component;cellular_component;biological_process	protein-containing complex;protein-containing complex;protein-containing complex;localization	GO:0032991;GO:0032991;GO:0032991;GO:0051179	transporter complex;membrane protein complex;membrane protein complex;establishment of localization	GO:1990351;GO:0098796;GO:0098796;GO:0051234	transmembrane transporter complex;transmembrane transporter complex;plasma membrane protein complex;transport	GO:1902495;GO:1902495;GO:0098797;GO:0006810	K02044	phosphonate transport system substrate-binding protein	lje:BUE77_00960	phnD	ko02010	ABC转运器	ABC transporters	-	-	-	-	Environmental Information Processing	Membrane transport	-	-	-	-	-	-	-	-	-	-	-	-	-	-	-
A_0409_2_k97_1400_1	924	d__Bacteria	k__unclassified_d__Bacteria	p__Bacillota	c__Bacilli	o__Lactobacillales	f__Lactobacillaceae	g__Lactobacillus	s__Lactobacillus_sp.	COG2971	BadF-type ATPase, related to human N-acetylglucosamine kinase	G	Carbohydrate transport and metabolism	METABOLISM	molecular_function	catalytic activity	GO:0003824	transferase activity	GO:0016740	transferase activity, transferring phosphorus-containing groups	GO:0016772	K07106	N-acetylmuramic acid 6-phosphate etherase [EC:4.2.1.126]	lrs:PX52LOC_01430	murQ	ko01100;ko00520	代谢途径;氨基糖和核苷酸糖代谢	Metabolic pathways;Amino sugar and nucleotide sugar metabolism	4.2.1.126	Lyases;Carbon-oxygen lyases;Hydro-lyases;(R)-lactate hydro-lyase (adding N-acetyl-D-glucosamine 6-phosphate; N-acetylmuramate 6-phosphate-forming)	-	-	Metabolism;Metabolism	Global and overview maps;Carbohydrate metabolism	-	-	-	-	-	-	-	-	-	-	-	-	-	-	-
A_0409_2_k97_1405_11	663	d__Bacteria	k__unclassified_d__Bacteria	p__Bacillota	c__Bacilli	o__Lactobacillales	f__Lactobacillaceae	g__Lactobacillus	s__Lactobacillus_sp.	COG0637	Beta-phosphoglucomutase, HAD superfamily	G	Carbohydrate transport and metabolism	METABOLISM	molecular_function;molecular_function;biological_process;biological_process	binding;catalytic activity;metabolic process;metabolic process	GO:0005488;GO:0003824;GO:0008152;GO:0008152	ion binding;isomerase activity;primary metabolic process;organic substance metabolic process	GO:0043167;GO:0016853;GO:0044238;GO:0071704	cation binding;intramolecular transferase activity;carbohydrate metabolic process;carbohydrate metabolic process	GO:0043169;GO:0016866;GO:0005975;GO:0005975	K01838	beta-phosphoglucomutase [EC:5.4.2.6]	lcr:LCRIS_01894	pgmB	ko00500	淀粉和蔗糖代谢	Starch and sucrose metabolism	5.4.2.6	Isomerases;Intramolecular transferases;Phosphotransferases (phosphomutases);beta-D-glucose 1,6-phosphomutase	-	-	Metabolism	Carbohydrate metabolism	-	-	-	-	-	-	-	-	-	-	-	-	-	-	-
A_0409_2_k97_1405_12	1107	d__Bacteria	k__unclassified_d__Bacteria	p__Bacillota	c__Bacilli	o__Lactobacillales	f__Lactobacillaceae	g__Lactobacillus	s__Lactobacillus_crispatus	COG3839	ABC-type sugar transport system, ATPase component MalK	G	Carbohydrate transport and metabolism	METABOLISM	molecular_function;molecular_function;molecular_function;molecular_function;molecular_function;molecular_function;molecular_function;molecular_function;biological_process	ATP-dependent activity;transporter activity;binding;binding;binding;binding;binding;catalytic activity;localization	GO:0140657;GO:0005215;GO:0005488;GO:0005488;GO:0005488;GO:0005488;GO:0005488;GO:0003824;GO:0051179	ATPase-coupled transmembrane transporter activity;transmembrane transporter activity;heterocyclic compound binding;carbohydrate derivative binding;ion binding;organic cyclic compound binding;small molecule binding;hydrolase activity;establishment of localization	GO:0042626;GO:0022857;GO:1901363;GO:0097367;GO:0043167;GO:0097159;GO:0036094;GO:0016787;GO:0051234	ABC-type transporter activity;active transmembrane transporter activity;nucleoside phosphate binding;ribonucleotide binding;anion binding;nucleoside phosphate binding;nucleotide binding;hydrolase activity, acting on acid anhydrides;transport	GO:0140359;GO:0022804;GO:1901265;GO:0032553;GO:0043168;GO:1901265;GO:0000166;GO:0016817;GO:0006810	K10112	multiple sugar transport system ATP-binding protein [EC:7.5.2.-]	lcr:LCRIS_01893	msmX	ko02010	ABC转运器	ABC transporters	-	-	-	-	Environmental Information Processing	Membrane transport	-	-	-	-	-	-	-	-	-	-	-	WP_068322531.1	-	wtpC	W,Mo
A_0409_2_k97_1405_13	1227	d__Bacteria	k__unclassified_d__Bacteria	p__Bacillota	c__Bacilli	o__Lactobacillales	f__Lactobacillaceae	g__Lactobacillus	s__Lactobacillus_sp.	COG2182	Maltose-binding periplasmic protein MalE	G	Carbohydrate transport and metabolism	METABOLISM	-	-	-	-	-	-	-	K15770	arabinogalactan oligomer / maltooligosaccharide transport system substrate-binding protein	lcr:LCRIS_01892	cycB	ko02010	ABC转运器	ABC transporters	-	-	-	-	Environmental Information Processing	Membrane transport	-	-	-	-	-	-	-	-	-	-	-	-	-	-	-
A_0409_2_k97_1405_14	1359	d__Bacteria	k__unclassified_d__Bacteria	p__Bacillota	c__Bacilli	o__Lactobacillales	f__Lactobacillaceae	g__Lactobacillus	s__Lactobacillus_crispatus	COG1175	ABC-type sugar transport system, permease component	G	Carbohydrate transport and metabolism	METABOLISM	cellular_component;cellular_component;cellular_component;biological_process	protein-containing complex;protein-containing complex;protein-containing complex;localization	GO:0032991;GO:0032991;GO:0032991;GO:0051179	transporter complex;membrane protein complex;membrane protein complex;establishment of localization	GO:1990351;GO:0098796;GO:0098796;GO:0051234	transmembrane transporter complex;transmembrane transporter complex;plasma membrane protein complex;transport	GO:1902495;GO:1902495;GO:0098797;GO:0006810	K15771	arabinogalactan oligomer / maltooligosaccharide transport system permease protein	lcr:LCRIS_01891	ganP	ko02010	ABC转运器	ABC transporters	-	-	-	-	Environmental Information Processing	Membrane transport	-	-	-	-	-	-	-	-	-	-	-	-	-	-	-
A_0409_2_k97_1405_15	858	d__Bacteria	k__unclassified_d__Bacteria	p__Bacillota	c__Bacilli	o__Lactobacillales	f__Lactobacillaceae	g__Lactobacillus	s__Lactobacillus_sp.	COG3833	ABC-type maltose transport system, permease component MalG	G	Carbohydrate transport and metabolism	METABOLISM	cellular_component;biological_process	cellular anatomical entity;localization	GO:0110165;GO:0051179	membrane;establishment of localization	GO:0016020;GO:0051234	plasma membrane;transport	GO:0005886;GO:0006810	K15772	arabinogalactan oligomer / maltooligosaccharide transport system permease protein	lcr:LCRIS_01890	ganQ	ko02010	ABC转运器	ABC transporters	-	-	-	-	Environmental Information Processing	Membrane transport	-	-	-	-	-	-	-	-	-	-	-	-	-	-	-
A_0409_2_k97_1405_16	1008	d__Bacteria	k__unclassified_d__Bacteria	p__Bacillota	c__Bacilli	o__Lactobacillales	f__Lactobacillaceae	g__Lactobacillus	s__Lactobacillus_crispatus	-	-	-	-	-	-	-	-	-	-	-	-	K20375	HTH-type transcriptional regulator, pheromone-responsive regulator	lcr:LCRIS_01976	ropB	ko02024	群体感应	Quorum sensing	-	-	-	-	Cellular Processes	Cellular community - prokaryotes	-	-	-	-	-	-	-	-	-	-	-	-	-	-	-
A_0409_2_k97_1405_17	378	d__Bacteria	k__unclassified_d__Bacteria	p__Bacillota	c__Bacilli	o__Lactobacillales	f__Lactobacillaceae	g__Lactobacillus	s__Lactobacillus_crispatus	-	-	-	-	-	-	-	-	-	-	-	-	-	-	-	-	-	-	-	-	-	-	-	-	-	-	-	-	-	-	-	-	-	-	-	-	-	-	-	-
A_0409_2_k97_1405_18	387	d__Bacteria	k__unclassified_d__Bacteria	p__Bacillota	c__Bacilli	o__Lactobacillales	f__Lactobacillaceae	g__Lactobacillus	s__Lactobacillus_crispatus	-	-	-	-	-	-	-	-	-	-	-	-	-	-	-	-	-	-	-	-	-	-	-	-	-	-	-	-	-	-	-	-	-	-	-	-	-	-	-	-
A_0409_2_k97_1405_19	450	d__Bacteria	k__unclassified_d__Bacteria	p__Bacillota	c__Bacilli	o__Lactobacillales	f__Lactobacillaceae	g__Lactobacillus	s__Lactobacillus_crispatus	-	-	-	-	-	-	-	-	-	-	-	-	-	-	-	-	-	-	-	-	-	-	-	-	-	-	-	-	-	-	-	-	-	-	-	-	-	-	-	-
A_0409_2_k97_1405_2	816	d__Bacteria	k__unclassified_d__Bacteria	p__Bacillota	c__Bacilli	o__Lactobacillales	f__Lactobacillaceae	g__Lactobacillus	s__Lactobacillus_sp.	COG0351	Hydroxymethylpyrimidine/phosphomethylpyrimidine kinase	H	Coenzyme transport and metabolism	METABOLISM	molecular_function;biological_process;biological_process;biological_process;biological_process;biological_process;biological_process;biological_process;biological_process;biological_process;biological_process;biological_process;biological_process;biological_process;biological_process;biological_process;biological_process;biological_process;biological_process;biological_process;biological_process;…	catalytic activity;metabolic process;metabolic process;metabolic process;metabolic process;metabolic process;metabolic process;metabolic process;metabolic process;metabolic process;metabolic process;metabolic process;metabolic process;metabolic process;metabolic process;metabolic process;metabolic process;metabolic process;metabolic process;cellular process;cellular process;cellular process;cellu…	GO:0003824;GO:0008152;GO:0008152;GO:0008152;GO:0008152;GO:0008152;GO:0008152;GO:0008152;GO:0008152;GO:0008152;GO:0008152;GO:0008152;GO:0008152;GO:0008152;GO:0008152;GO:0008152;GO:0008152;GO:0008152;GO:0008152;GO:0009987;GO:0009987;GO:0009987;GO:0009987;GO:0009987;GO:0009987	transferase activity;nitrogen compound metabolic process;nitrogen compound metabolic process;cellular metabolic process;cellular metabolic process;cellular metabolic process;cellular metabolic process;cellular metabolic process;cellular metabolic process;biosynthetic process;biosynthetic process;biosynthetic process;small molecule metabolic process;small molecule metabolic process;small molecule …	GO:0016740;GO:0006807;GO:0006807;GO:0044237;GO:0044237;GO:0044237;GO:0044237;GO:0044237;GO:0044237;GO:0009058;GO:0009058;GO:0009058;GO:0044281;GO:0044281;GO:0044281;GO:0071704;GO:0071704;GO:0071704;GO:0071704;GO:0044237;GO:0044237;GO:0044237;GO:0044237;GO:0044237;GO:0044237	transferase activity, transferring phosphorus-containing groups;organonitrogen compound metabolic process;cellular nitrogen compound metabolic process;heterocycle metabolic process;cellular nitrogen compound metabolic process;sulfur compound metabolic process;phosphorus metabolic process;cellular biosynthetic process;cellular aromatic compound metabolic process;cellular biosynthetic process;small…	GO:0016772;GO:1901564;GO:0034641;GO:0046483;GO:0034641;GO:0006790;GO:0006793;GO:0044249;GO:0006725;GO:0044249;GO:0044283;GO:1901576;GO:0006766;GO:0044283;GO:0006066;GO:1901615;GO:1901564;GO:1901360;GO:1901576;GO:0046483;GO:0034641;GO:0006790;GO:0006793;GO:0044249;GO:0006725	K00941	hydroxymethylpyrimidine/phosphomethylpyrimidine kinase [EC:2.7.1.49 2.7.4.7]	lcr:LCRIS_01908	thiD	ko01240;ko01100;ko00730	辅助因子的生物合成;代谢途径;硫胺素代谢	Biosynthesis of cofactors;Metabolic pathways;Thiamine metabolism	2.7.1.49;2.7.4.7	Transferases;Transferring phosphorus-containing groups;Phosphotransferases with an alcohol group as acceptor;ATP:4-amino-5-hydroxymethyl-2-methylpyrimidine 5-phosphotransferase|Transferases;Transferring phosphorus-containing groups;Phosphotransferases with a phosphate group as acceptor;ATP:4-amino-2-methyl-5-(phosphooxymethyl)pyrimidine phosphotransferase	M00895;M00896;M00127;M00899	Thiamine biosynthesis, prokaryotes, AIR (+ DXP/glycine) => TMP/TPP;Thiamine biosynthesis, archaea, AIR (+ NAD+) => TMP/TPP;Thiamine biosynthesis, prokaryotes, AIR (+ DXP/tyrosine) => TMP/TPP;Thiamine salvage pathway, HMP/HET => TMP	Metabolism;Metabolism;Metabolism	Global and overview maps;Global and overview maps;Metabolism of cofactors and vitamins	-	-	-	-	-	-	-	-	-	-	-	-	-	-	-
A_0409_2_k97_1405_20	357	d__Bacteria	k__unclassified_d__Bacteria	p__Bacillota	c__Bacilli	o__Lactobacillales	f__Lactobacillaceae	g__Lactobacillus	s__Lactobacillus_crispatus	-	-	-	-	-	-	-	-	-	-	-	-	-	-	-	-	-	-	-	-	-	-	-	-	-	-	-	-	-	-	-	-	-	-	-	-	-	-	-	-
A_0409_2_k97_1405_21	330	d__Bacteria	k__unclassified_d__Bacteria	p__Bacillota	c__Bacilli	o__Lactobacillales	f__Lactobacillaceae	g__Lactobacillus	s__Lactobacillus_crispatus	-	-	-	-	-	-	-	-	-	-	-	-	-	-	-	-	-	-	-	-	-	-	-	-	-	-	-	-	-	-	-	-	-	-	-	-	-	-	-	-
A_0409_2_k97_1405_22	564	d__Bacteria	k__unclassified_d__Bacteria	p__Bacillota	c__Bacilli	o__Lactobacillales	f__Lactobacillaceae	g__Lactobacillus	s__Lactobacillus_crispatus	COG2110	O-acetyl-ADP-ribose deacetylase (regulator of RNase III), contains Macro domain	J	Translation, ribosomal structure and biogenesis	INFORMATION STORAGE AND PROCESSING	-	-	-	-	-	-	-	K23518	O-acetyl-ADP-ribose deacetylase [EC:3.1.1.106]	luu:H4B44_10110	ymdB	-	-	-	3.1.1.106	Hydrolases;Acting on ester bonds;Carboxylic-ester hydrolases;O-acetyl-ADP-D-ribose carboxylesterase	-	-	-	-	-	-	-	-	-	-	-	-	-	-	-	-	-	-	-
A_0409_2_k97_1405_23	1275	d__Bacteria	k__unclassified_d__Bacteria	p__Bacillota	c__Bacilli	o__Lactobacillales	f__Lactobacillaceae	g__Lactobacillus	s__Lactobacillus_crispatus	COG2814	Predicted arabinose efflux permease AraJ, MFS family	G	Carbohydrate transport and metabolism	METABOLISM	-	-	-	-	-	-	-	K08161	MFS transporter, DHA1 family, multidrug resistance protein	lcr:LCRIS_01885	mdtG	-	-	-	-	-	-	-	-	-	-	-	-	-	ARO:3001329	mdtG	The MdtG protein, also named YceE, appears to be a member of the major facilitator superfamily of transporters, and it has been reported, when overexpressed, to increase fosfomycin and deoxycholate resistances. mdtG is a member of the marA-soxS-rob regulon.	mdtG	phosphonic acid antibiotic	phosphonic acid	antibiotic efflux	WP_000075046.1	-	mdtG/yceE	SDC
A_0409_2_k97_1405_24	669	d__Bacteria	k__unclassified_d__Bacteria	p__Bacillota	c__Bacilli	o__Lactobacillales	f__Lactobacillaceae	g__Lactobacillus	s__Lactobacillus_crispatus	COG3328	Transposase (or an inactivated derivative)	X	Mobilome: prophages, transposons	CELLULAR PROCESSES AND SIGNALING	-	-	-	-	-	-	-	K07493	putative transposase	lgl:AO203_07640	-	-	-	-	-	-	-	-	-	-	-	-	-	-	-	-	-	-	-	-	-	-	-	-	-
A_0409_2_k97_1405_25	528	d__Bacteria	k__unclassified_d__Bacteria	p__Bacillota	c__Bacilli	o__Lactobacillales	f__Lactobacillaceae	g__Lactobacillus	s__Lactobacillus_crispatus	COG3328	Transposase (or an inactivated derivative)	X	Mobilome: prophages, transposons	CELLULAR PROCESSES AND SIGNALING	-	-	-	-	-	-	-	K07493	putative transposase	lai:LAC30SC_08395	-	-	-	-	-	-	-	-	-	-	-	-	-	-	-	-	-	-	-	-	-	-	-	-	-
A_0409_2_k97_1405_26	267	d__Bacteria	k__unclassified_d__Bacteria	p__Bacillota	c__Bacilli	o__Lactobacillales	f__Lactobacillaceae	g__Lactobacillus	s__Lactobacillus_crispatus	-	-	-	-	-	-	-	-	-	-	-	-	K07052	CAAX protease family protein	lcr:LCRIS_01794	-	-	-	-	-	-	-	-	-	-	-	-	-	-	-	-	-	-	-	-	-	-	-	-	-
A_0409_2_k97_1405_3	1500	d__Bacteria	k__unclassified_d__Bacteria	p__Bacillota	c__Bacilli	o__Lactobacillales	f__Lactobacillaceae	g__Lactobacillus	s__Lactobacillus_sp.	COG0554	Glycerol kinase	C	Energy production and conversion	METABOLISM	molecular_function;molecular_function;molecular_function;molecular_function;molecular_function;molecular_function;biological_process;biological_process;biological_process;biological_process;biological_process;biological_process;biological_process;biological_process;biological_process;biological_process;biological_process;biological_process	binding;binding;binding;binding;binding;catalytic activity;metabolic process;metabolic process;metabolic process;metabolic process;metabolic process;metabolic process;metabolic process;metabolic process;metabolic process;metabolic process;metabolic process;cellular process	GO:0005488;GO:0005488;GO:0005488;GO:0005488;GO:0005488;GO:0003824;GO:0008152;GO:0008152;GO:0008152;GO:0008152;GO:0008152;GO:0008152;GO:0008152;GO:0008152;GO:0008152;GO:0008152;GO:0008152;GO:0009987	heterocyclic compound binding;carbohydrate derivative binding;ion binding;organic cyclic compound binding;small molecule binding;transferase activity;cellular metabolic process;catabolic process;catabolic process;small molecule metabolic process;small molecule metabolic process;primary metabolic process;organic substance metabolic process;organic substance metabolic process;organic substance meta…	GO:1901363;GO:0097367;GO:0043167;GO:0097159;GO:0036094;GO:0016740;GO:0044237;GO:0009056;GO:0009056;GO:0044281;GO:0044281;GO:0044238;GO:0071704;GO:0071704;GO:0071704;GO:0071704;GO:0071704;GO:0044237	nucleoside phosphate binding;ribonucleotide binding;anion binding;nucleoside phosphate binding;nucleotide binding;transferase activity, transferring phosphorus-containing groups;phosphorus metabolic process;small molecule catabolic process;organic substance catabolic process;small molecule catabolic process;alcohol metabolic process;carbohydrate metabolic process;organophosphate metabolic process…	GO:1901265;GO:0032553;GO:0043168;GO:1901265;GO:0000166;GO:0016772;GO:0006793;GO:0044282;GO:1901575;GO:0044282;GO:0006066;GO:0005975;GO:0019637;GO:1901135;GO:1901615;GO:0005975;GO:1901575;GO:0006793	K00864	glycerol kinase [EC:2.7.1.30]	lcr:LCRIS_01907	glpK	ko01100;ko03320;ko04626;ko00561	代谢途径;PPAR信号通路;植物-病原体相互作用;甘油脂代谢	Metabolic pathways;PPAR signaling pathway;Plant-pathogen interaction;Glycerolipid metabolism	2.7.1.30	Transferases;Transferring phosphorus-containing groups;Phosphotransferases with an alcohol group as acceptor;ATP:glycerol 3-phosphotransferase	-	-	Metabolism;Organismal Systems;Organismal Systems;Metabolism	Global and overview maps;Endocrine system;Environmental adaptation;Lipid metabolism	-	-	-	-	-	-	-	-	-	-	-	KGQ11059.1	-	glpF	Sb,As,Glycerol
A_0409_2_k97_1405_4	774	d__Bacteria	k__unclassified_d__Bacteria	p__Bacillota	c__Bacilli	o__Lactobacillales	f__Lactobacillaceae	g__Lactobacillus	s__Lactobacillus_crispatus	COG2365	Protein tyrosine/serine phosphatase Oca4	T	Signal transduction mechanisms	CELLULAR PROCESSES AND SIGNALING	molecular_function;molecular_function;biological_process;biological_process	catalytic activity;catalytic activity;metabolic process;cellular process	GO:0003824;GO:0003824;GO:0008152;GO:0009987	catalytic activity, acting on a protein;hydrolase activity;cellular metabolic process;cellular metabolic process	GO:0140096;GO:0016787;GO:0044237;GO:0044237	phosphoprotein phosphatase activity;hydrolase activity, acting on ester bonds;phosphorus metabolic process;phosphorus metabolic process	GO:0004721;GO:0016788;GO:0006793;GO:0006793	K01104	protein-tyrosine phosphatase [EC:3.1.3.48]	lcr:LCRIS_01901	-	-	-	-	3.1.3.48	Hydrolases;Acting on ester bonds;Phosphoric-monoester hydrolases;protein-tyrosine-phosphate phosphohydrolase	-	-	-	-	-	-	-	-	-	-	-	-	-	-	-	-	-	-	-
A_0409_2_k97_1405_5	951	d__Bacteria	k__unclassified_d__Bacteria	p__Bacillota	c__Bacilli	o__Lactobacillales	f__Lactobacillaceae	g__Lactobacillus	s__Lactobacillus_crispatus	COG1609	DNA-binding transcriptional regulator, LacI/PurR family	K	Transcription	INFORMATION STORAGE AND PROCESSING	molecular_function;molecular_function;biological_process;biological_process	binding;binding;biological regulation;biological regulation	GO:0005488;GO:0005488;GO:0065007;GO:0065007	heterocyclic compound binding;organic cyclic compound binding;regulation of biological process;regulation of biological process	GO:1901363;GO:0097159;GO:0050789;GO:0050789	nucleic acid binding;nucleic acid binding;regulation of metabolic process;regulation of cellular process	GO:0003676;GO:0003676;GO:0019222;GO:0050794	K05499	LacI family transcriptional regulator, repressor for deo operon, udp, cdd, tsx, nupC, and nupG	ifn:GM661_14535	cytR	-	-	-	-	-	-	-	-	-	-	-	-	-	-	-	-	-	-	-	-	-	-	-	-
A_0409_2_k97_1405_6	1176	d__Bacteria	k__unclassified_d__Bacteria	p__Bacillota	c__Bacilli	o__Lactobacillales	f__Lactobacillaceae	g__Lactobacillus	s__Lactobacillus_crispatus	COG0282	Acetate kinase	C	Energy production and conversion	METABOLISM	molecular_function;molecular_function;molecular_function;molecular_function;molecular_function;molecular_function;molecular_function;biological_process;biological_process;biological_process;biological_process;biological_process;biological_process;biological_process;biological_process;biological_process;biological_process;biological_process;biological_process;biological_process;biological_process;…	binding;binding;binding;binding;binding;binding;catalytic activity;metabolic process;metabolic process;metabolic process;metabolic process;metabolic process;metabolic process;metabolic process;metabolic process;metabolic process;metabolic process;metabolic process;metabolic process;metabolic process;metabolic process;metabolic process;metabolic process;metabolic process;metabolic process;metaboli…	GO:0005488;GO:0005488;GO:0005488;GO:0005488;GO:0005488;GO:0005488;GO:0003824;GO:0008152;GO:0008152;GO:0008152;GO:0008152;GO:0008152;GO:0008152;GO:0008152;GO:0008152;GO:0008152;GO:0008152;GO:0008152;GO:0008152;GO:0008152;GO:0008152;GO:0008152;GO:0008152;GO:0008152;GO:0008152;GO:0008152;GO:0008152;GO:0008152;GO:0008152;GO:0009987;GO:0009987;GO:0009987;GO:0009987;GO:0009987;GO:0009987;GO:0009987	heterocyclic compound binding;carbohydrate derivative binding;ion binding;ion binding;organic cyclic compound binding;small molecule binding;transferase activity;nitrogen compound metabolic process;nitrogen compound metabolic process;nitrogen compound metabolic process;cellular metabolic process;cellular metabolic process;cellular metabolic process;cellular metabolic process;cellular metabolic pr…	GO:1901363;GO:0097367;GO:0043167;GO:0043167;GO:0097159;GO:0036094;GO:0016740;GO:0006807;GO:0006807;GO:0006807;GO:0044237;GO:0044237;GO:0044237;GO:0044237;GO:0044237;GO:0044237;GO:0044237;GO:0009058;GO:0009058;GO:0044281;GO:0044281;GO:0044238;GO:0071704;GO:0071704;GO:0071704;GO:0071704;GO:0071704;GO:0071704;GO:0071704;GO:0044237;GO:0044237;GO:0044237;GO:0044237;GO:0044237;GO:0044237;GO:0044237	nucleoside phosphate binding;ribonucleotide binding;cation binding;anion binding;nucleoside phosphate binding;nucleotide binding;transferase activity, transferring phosphorus-containing groups;organonitrogen compound metabolic process;cellular nitrogen compound metabolic process;amide metabolic process;heterocycle metabolic process;cellular nitrogen compound metabolic process;sulfur compound meta…	GO:1901265;GO:0032553;GO:0043169;GO:0043168;GO:1901265;GO:0000166;GO:0016772;GO:1901564;GO:0034641;GO:0043603;GO:0046483;GO:0034641;GO:0006790;GO:0006793;GO:0006082;GO:0044249;GO:0006725;GO:0044249;GO:1901576;GO:0006082;GO:0055086;GO:0006139;GO:0019637;GO:1901135;GO:1901564;GO:1901360;GO:0006082;GO:0035383;GO:1901576;GO:0046483;GO:0034641;GO:0006790;GO:0006793;GO:0006082;GO:0044249;GO:0006725	K00925	acetate kinase [EC:2.7.2.1]	lcr:LCRIS_01899	ackA	ko00430;ko01120;ko00680;ko01100;ko00720;ko00640;ko01200;ko00620	牛磺酸和亚牛磺酸代谢;不同环境中的微生物代谢;甲烷代谢;代谢途径;原核生物中的碳固定途径;丙酸代谢;碳代谢;丙酮酸代谢	Taurine and hypotaurine metabolism;Microbial metabolism in diverse environments;Methane metabolism;Metabolic pathways;Carbon fixation pathways in prokaryotes;Propanoate metabolism;Carbon metabolism;Pyruvate metabolism	2.7.2.1	Transferases;Transferring phosphorus-containing groups;Phosphotransferases with a carboxy group as acceptor;ATP:acetate phosphotransferase	M00357;M00579	Methanogenesis, acetate => methane;Phosphate acetyltransferase-acetate kinase pathway, acetyl-CoA => acetate	Metabolism;Metabolism;Metabolism;Metabolism;Metabolism;Metabolism;Metabolism;Metabolism	Metabolism of other amino acids;Global and overview maps;Energy metabolism;Global and overview maps;Energy metabolism;Carbohydrate metabolism;Global and overview maps;Carbohydrate metabolism	-	-	-	-	-	-	-	-	-	-	-	-	-	-	-
A_0409_2_k97_1405_7	429	d__Bacteria	k__unclassified_d__Bacteria	p__Bacillota	c__Bacilli	o__Lactobacillales	f__Lactobacillaceae	g__Lactobacillus	s__Lactobacillus_crispatus	COG2461	Uncharacterized conserved protein AF0170, contains SAB, hemerythrin HHE, and PAS domains	R	General function prediction only	POORLY CHARACTERIZED	-	-	-	-	-	-	-	K09155	uncharacterized protein	lfn:LF145_02075	-	-	-	-	-	-	-	-	-	-	-	-	-	-	-	-	-	-	-	-	-	-	-	-	-
A_0409_2_k97_1405_8	1662	d__Bacteria	k__unclassified_d__Bacteria	p__Bacillota	c__Bacilli	o__Lactobacillales	f__Lactobacillaceae	g__Lactobacillus	s__Lactobacillus_sp.	COG0366	Glycosidase/amylase (phosphorylase)	G	Carbohydrate transport and metabolism	METABOLISM	biological_process;biological_process	metabolic process;metabolic process	GO:0008152;GO:0008152	primary metabolic process;organic substance metabolic process	GO:0044238;GO:0071704	carbohydrate metabolic process;carbohydrate metabolic process	GO:0005975;GO:0005975	K01187	alpha-glucosidase [EC:3.2.1.20]	lcr:LCRIS_01897	malZ	ko01100;ko01110;ko00500;ko00052	代谢途径;次级代谢产物的生物合成;淀粉和蔗糖代谢;半乳糖代谢	Metabolic pathways;Biosynthesis of secondary metabolites;Starch and sucrose metabolism;Galactose metabolism	3.2.1.20	Hydrolases;Glycosylases;Glycosidases, i.e. enzymes that hydrolyse O- and S-glycosyl compounds;alpha-D-glucoside glucohydrolase	-	-	Metabolism;Metabolism;Metabolism;Metabolism	Global and overview maps;Global and overview maps;Carbohydrate metabolism;Carbohydrate metabolism	GH13_31	GH	Glycoside Hydrolases	GH13's subfamily	-	-	-	-	-	-	-	-	-	-	-
A_0409_2_k97_1405_9	1722	d__Bacteria	k__unclassified_d__Bacteria	p__Bacillota	c__Bacilli	o__Lactobacillales	f__Lactobacillaceae	g__Lactobacillus	s__Lactobacillus_sp.	COG0366	Glycosidase/amylase (phosphorylase)	G	Carbohydrate transport and metabolism	METABOLISM	molecular_function;biological_process;biological_process	catalytic activity;metabolic process;metabolic process	GO:0003824;GO:0008152;GO:0008152	hydrolase activity;primary metabolic process;organic substance metabolic process	GO:0016787;GO:0044238;GO:0071704	hydrolase activity, acting on glycosyl bonds;carbohydrate metabolic process;carbohydrate metabolic process	GO:0016798;GO:0005975;GO:0005975	K01208	cyclomaltodextrinase / maltogenic alpha-amylase / neopullulanase [EC:3.2.1.54 3.2.1.133 3.2.1.135]	luu:H4B44_10145	nplT	ko00500;ko01110;ko01100	淀粉和蔗糖代谢;次级代谢产物的生物合成;代谢途径	Starch and sucrose metabolism;Biosynthesis of secondary metabolites;Metabolic pathways	3.2.1.133;3.2.1.135;3.2.1.54	Hydrolases;Glycosylases;Glycosidases, i.e. enzymes that hydrolyse O- and S-glycosyl compounds;4-alpha-D-glucan alpha-maltohydrolase|Hydrolases;Glycosylases;Glycosidases, i.e. enzymes that hydrolyse O- and S-glycosyl compounds;pullulan 4-D-glucanohydrolase (panose-forming)|Hydrolases;Glycosylases;Glycosidases, i.e. enzymes that hydrolyse O- and S-glycosyl compounds;cyclomaltodextrin dextrin-hydrol…	-	-	Metabolism;Metabolism;Metabolism	Carbohydrate metabolism;Global and overview maps;Global and overview maps	GH13_20	GH	Glycoside Hydrolases	GH13's subfamily	-	-	-	-	-	-	-	-	-	-	-
A_0409_2_k97_1409_1	1605	d__Bacteria	k__unclassified_d__Bacteria	p__Bacillota	c__Bacilli	o__Lactobacillales	f__Lactobacillaceae	g__Lactobacillus	s__Lactobacillus_crispatus	COG1132	ABC-type multidrug transport system, ATPase and permease component	V	Defense mechanisms	CELLULAR PROCESSES AND SIGNALING	-	-	-	-	-	-	-	K06148	ATP-binding cassette, subfamily C, bacterial	gha:NCTC10459_01371	-	-	-	-	-	-	-	-	-	-	-	-	-	-	ARO:3007027	salC	salC is a ABC-F subfamily protein gene that confers resistance to lincosamides and class A streptogramins.	salC	lincosamide antibiotic;pleuromutilin antibiotic;streptogramin A antibiotic;streptogramin antibiotic	Multidrug	antibiotic target protection	WP_094109124.1	-	yfeB	Fe,Mn
[truncated: 3,977 more rows]
[truncated: 18 more columns]
